# Supplementary material for: Chlorido[N,N′-dibenzyl-N,N′-bis­(pyridin-2-ylmeth­yl)ethane-1,2-diamine]­copper(II) perchlorate methanol monosolvate
Source: Acta Crystallogr Sect E Struct Rep Online. 2012 Apr 28;68(Pt 5):m694–5. doi: 10.1107/S1600536812017941 (PMC3344412; doi:10.1107/S1600536812017941)
Supplement: Supplementary file 1 [file e-68-0m694-sup1.cif]

##############################################################################
#                                                                            #
# This CIF contains the data in a paper accepted for publication in          #
# Acta Crystallographica Section E. It conforms to the requirements of       #
# Notes for Authors for Acta Crystallographica Section E, and has been       #
# peer reviewed under the auspices of the IUCr Commission on Journals.       #
#                                                                            #
# Full details of the Crystallographic Information File format               #
# are given in the paper "The Crystallographic Information File (CIF):       #
# a New Standard Archive File for Crystallography" by S. R. Hall, F. H.      #
# Allen and I. D. Brown [Acta Cryst. (1991), A47, 655-685].                  #
#                                                                            #
# The current version of the core CIF dictionary is obtainable from          #
# ftp://ftp.iucr.org/pub/cif_core.dic.                                       #
#                                                                            #
# Software is freely available for graphical display of the structure(s)     #
# in this CIF. For information consult the CIF software page                 #
# http://www.iucr.org/resources/cif/software.                                #
#                                                                            #
# This file may be used for bona fide research purposes within the           #
# scientific community so long as proper attribution is given to the journal # 
# article from which it was obtained.                                        #
#                                                                            #
##############################################################################
data_global
_audit_creation_method     ' SHELXL-97 and manual editing of form.cif'
_journal_data_validation_number     ?
_journal_date_recd_electronic     2012-04-19
_journal_date_accepted     2012-04-22
_journal_name_full     'Acta Crystallographica, Section E'
_journal_year     2012
_journal_volume     68
_journal_issue      5
_journal_page_first     m694
_journal_page_last     m695
_journal_paper_category     QM
_journal_paper_doi     10.1107/S1600536812017941
_journal_coeditor_code     HB6747
_publ_contact_author_name     'Prof. Zhi-Quan Pan'
_publ_contact_author_address
;
       Key Laboratory for Green Chemical Process
 of Ministry of Education
       Wuhan Institute of Technology
       430073, Wuhan
       People's Republic of China
;
_publ_contact_author_email     'zhiqpan@163.com'
_publ_contact_author_fax     '86 027 87194465'
_publ_contact_author_phone     '86 027 87194465'
_publ_section_title
;\
Chlorido[<i>N</i>,<i>N</i>'-dibenzyl-<i>N</i>,<i>N</i>'-bis(pyridin-2-ylmethyl)\
ethane-1,2-diamine]copper(II) perchlorate methanol monosolvate
;
loop_
    _publ_author_name
    _publ_author_footnote
    _publ_author_address
    'Hui-Ting Song' ?
;
Key Laboratory for Green Chemical Process of the Ministry of Education,
Wuhan Institute of Technology,
Wuhan 430073
People's Republic of China
;
    'Jia-Wei Mao' ?
;
College of Chemistry and Molecular Sciences
Wuhan University,
Wuhan 430072
People's Republic of China
;
    'Ming Liu' ?
;
Key Laboratory for Green Chemical Process of the Ministry of Education,
Wuhan Institute of Technology,
Wuhan 430073
People's Republic of China
;
    'Zhi-Quan Pan' ?
;
Key Laboratory for Green Chemical Process of the Ministry of Education,
Wuhan Institute of Technology,
Wuhan 430073
People's Republic of China
;
data_I
_audit_creation_method     SHELXL-97
_chemical_name_systematic
;
Chlorido[<i>N</i>,<i>N</i>'-dibenzyl-<i>N</i>,<i>N</i>'-bis(pyridin-2-
ylmethyl)ethane-1,2-diamine]copper(II) perchlorate methanol monosolvate
;
_chemical_name_common     ?
_chemical_formula_moiety     'C28 H30 Cl Cu N4 +, Cl O4 -, C H4 O'
_chemical_formula_sum     'C29 H34 Cl2 Cu N4 O5'
_chemical_formula_iupac     '[Cu Cl (C28 H30 N4)] Cl O4, C H4 O'
_chemical_formula_weight     653.04
_chemical_melting_point     ?
_symmetry_cell_setting     monoclinic
_symmetry_space_group_name_H-M     'P 21/n'
_symmetry_space_group_name_Hall     '-P 2yn'
loop_
    _symmetry_equiv_pos_as_xyz
    'x, y, z'
    '-x+1/2, y+1/2, -z+1/2'
    '-x, -y, -z'
    'x-1/2, -y-1/2, z-1/2'
_cell_length_a     17.800(2)
_cell_length_b     10.5804(13)
_cell_length_c     18.107(2)
_cell_angle_alpha     90.00
_cell_angle_beta     118.3740(10)
_cell_angle_gamma     90.00
_cell_volume     3000.3(6)
_cell_formula_units_Z     4
_cell_measurement_reflns_used     4897
_cell_measurement_theta_min     2.21
_cell_measurement_theta_max     24.38
_cell_measurement_temperature     291(2)
_exptl_crystal_description     block
_exptl_crystal_colour     blue
_exptl_crystal_size_max     0.28
_exptl_crystal_size_mid     0.24
_exptl_crystal_size_min     0.22
_exptl_crystal_density_diffrn     1.446
_exptl_crystal_density_meas     ?
_exptl_crystal_density_method     'not measured'
_exptl_crystal_F_000     1356
_exptl_absorpt_coefficient_mu     0.951
_exptl_absorpt_correction_type     multi-scan
_exptl_absorpt_process_details     '(SADABS; Bruker, 2000)'
_exptl_absorpt_correction_T_min     0.7767
_exptl_absorpt_correction_T_max     0.8181
_exptl_special_details     ?
_diffrn_ambient_temperature     291(2)
_diffrn_radiation_type     'MoK\a'
_diffrn_radiation_wavelength     0.71073
_diffrn_radiation_source     'sealed tube'
_diffrn_radiation_monochromator     'graphite'
_diffrn_measurement_device_type     'Bruker SMART APEX CCD'
_diffrn_measurement_method     'phi and omega scans'
_diffrn_detector_area_resol_mean     ?
_diffrn_reflns_number     16310
_diffrn_reflns_av_R_equivalents     0.0419
_diffrn_reflns_av_sigmaI/netI     0.0474
_diffrn_reflns_theta_min     2.21
_diffrn_reflns_theta_max     26.00
_diffrn_reflns_theta_full     26.00
_diffrn_measured_fraction_theta_max     0.998
_diffrn_measured_fraction_theta_full     0.998
_diffrn_reflns_limit_h_min     -21
_diffrn_reflns_limit_h_max     21
_diffrn_reflns_limit_k_min     -13
_diffrn_reflns_limit_k_max     12
_diffrn_reflns_limit_l_min     -22
_diffrn_reflns_limit_l_max     15
_diffrn_standards_number     ?
_diffrn_standards_interval_count     ?
_diffrn_standards_interval_time     ?
_diffrn_standards_decay_%     ?
_refine_special_details
;
Refinement of F^2^ against ALL reflections. The weighted <i>R</i>-factor
<i>wR</i> and goodness of fit S are based on F^2^, conventional
<i>R</i>-factors <i>R</i> are based on F, with F set to zero for negative
F^2^. The threshold expression of F^2^ > 2sigma(F^2^) is used only for
calculating <i>R</i>-factors(gt) <i>etc</i>. and is not relevant to the choice
of reflections for refinement. <i>R</i>-factors based on F^2^ are
statistically about twice as large as those based on F, and R-- factors based
on ALL data will be even larger.
;
_reflns_number_total     5885
_reflns_number_gt     4329
_reflns_threshold_expression     I>2\s(I)
_refine_ls_structure_factor_coef     Fsqd
_refine_ls_matrix_type     full
_refine_ls_R_factor_all     0.0614
_refine_ls_R_factor_gt     0.0474
_refine_ls_wR_factor_gt     0.1069
_refine_ls_wR_factor_ref     0.1099
_refine_ls_goodness_of_fit_ref     1.037
_refine_ls_restrained_S_all     1.037
_refine_ls_number_reflns     5885
_refine_ls_number_parameters     372
_refine_ls_number_restraints     0
_refine_ls_hydrogen_treatment     constr
_refine_ls_weighting_scheme     calc
_refine_ls_weighting_details
             'calc w=1/[\s^2^(Fo^2^)+(0.05P)^2^+1.22P] where P=(Fo^2^+2Fc^2^)/3'
_atom_sites_solution_hydrogens     geom
_atom_sites_solution_primary     direct
_atom_sites_solution_secondary     difmap
_refine_ls_shift/su_max     0.001
_refine_ls_shift/su_mean     0.000
_refine_diff_density_max     0.238
_refine_diff_density_min     -0.363
_refine_ls_extinction_method     none
_refine_ls_extinction_coef     ?
loop_
    _atom_type_symbol
    _atom_type_description
    _atom_type_scat_dispersion_real
    _atom_type_scat_dispersion_imag
    _atom_type_scat_source
    'C' 'C' 0.0033 0.0016
                         'International Tables Vol C Tables 4.2.6.8 and 6.1.1.4'
    'H' 'H' 0.0000 0.0000
                         'International Tables Vol C Tables 4.2.6.8 and 6.1.1.4'
    'N' 'N' 0.0061 0.0033
                         'International Tables Vol C Tables 4.2.6.8 and 6.1.1.4'
    'O' 'O' 0.0106 0.0060
                         'International Tables Vol C Tables 4.2.6.8 and 6.1.1.4'
    'Cu' 'Cu' 0.3201 1.2651
                         'International Tables Vol C Tables 4.2.6.8 and 6.1.1.4'
    'Cl' 'Cl' 0.1484 0.1585
                         'International Tables Vol C Tables 4.2.6.8 and 6.1.1.4'
_computing_data_collection     'SMART (Bruker, 2000)'
_computing_cell_refinement     'SAINT (Bruker, 2000)'
_computing_data_reduction     'SAINT (Bruker, 2000)'
_computing_structure_solution     'SHELXTL (Sheldrick, 2008)'
_computing_structure_refinement     'SHELXTL (Sheldrick, 2008)'
_computing_molecular_graphics     'SHELXTL (Sheldrick, 2008)'
_computing_publication_material     'SHELXTL (Sheldrick, 2008)'
loop_
    _atom_site_type_symbol
    _atom_site_label
    _atom_site_fract_x
    _atom_site_fract_y
    _atom_site_fract_z
    _atom_site_U_iso_or_equiv
    _atom_site_adp_type
    _atom_site_calc_flag
    _atom_site_refinement_flags
    _atom_site_occupancy
    _atom_site_symmetry_multiplicity
    _atom_site_disorder_assembly
    _atom_site_disorder_group
    C C1 0.8517(2) -0.0164(3) 0.6532(2) 0.0510(8) Uani d . 1 1 . .
    H H1 0.8516 -0.0832 0.6199 0.061 Uiso calc R 1 1 . .
    C C2 0.8816(2) -0.0377(3) 0.7372(2) 0.0506(8) Uani d . 1 1 . .
    H H2 0.9009 -0.1173 0.7601 0.061 Uiso calc R 1 1 . .
    C C3 0.8824(2) 0.0609(4) 0.7866(2) 0.0529(9) Uani d . 1 1 . .
    H H3 0.9028 0.0492 0.8439 0.064 Uiso calc R 1 1 . .
    C C4 0.8530(2) 0.1772(3) 0.7508(2) 0.0476(8) Uani d . 1 1 . .
    H H4 0.8530 0.2451 0.7834 0.057 Uiso calc R 1 1 . .
    C C5 0.82358(18) 0.1917(3) 0.66583(18) 0.0356(6) Uani d . 1 1 . .
    C C6 0.7922(2) 0.3167(3) 0.62251(18) 0.0400(7) Uani d . 1 1 . .
    H H6A 0.7611 0.3600 0.6469 0.048 Uiso calc R 1 1 . .
    H H6B 0.8408 0.3688 0.6318 0.048 Uiso calc R 1 1 . .
    C C7 0.72963(18) 0.4225(3) 0.48671(18) 0.0364(6) Uani d . 1 1 . .
    H H7A 0.6993 0.4058 0.4269 0.044 Uiso calc R 1 1 . .
    H H7B 0.7869 0.4491 0.5004 0.044 Uiso calc R 1 1 . .
    C C8 0.68568(18) 0.5318(3) 0.50492(18) 0.0360(6) Uani d . 1 1 . .
    C C9 0.7309(2) 0.6120(3) 0.5716(2) 0.0436(7) Uani d . 1 1 . .
    H H9 0.7882 0.5960 0.6083 0.052 Uiso calc R 1 1 . .
    C C10 0.6910(2) 0.7169(3) 0.5842(2) 0.0499(8) Uani d . 1 1 . .
    H H10 0.7217 0.7699 0.6298 0.060 Uiso calc R 1 1 . .
    C C11 0.6071(2) 0.7426(3) 0.5301(2) 0.0515(8) Uani d . 1 1 . .
    H H11 0.5811 0.8134 0.5384 0.062 Uiso calc R 1 1 . .
    C C12 0.5617(2) 0.6636(3) 0.4638(2) 0.0542(9) Uani d . 1 1 . .
    H H12 0.5045 0.6803 0.4274 0.065 Uiso calc R 1 1 . .
    C C13 0.6003(2) 0.5599(3) 0.4508(2) 0.0441(7) Uani d . 1 1 . .
    H H13 0.5689 0.5074 0.4051 0.053 Uiso calc R 1 1 . .
    C C14 0.8694(2) -0.0635(3) 0.4603(2) 0.0523(8) Uani d . 1 1 . .
    H H14 0.9185 -0.0147 0.4794 0.063 Uiso calc R 1 1 . .
    C C15 0.8721(2) -0.1880(4) 0.4398(2) 0.0550(9) Uani d . 1 1 . .
    H H15 0.9223 -0.2235 0.4451 0.066 Uiso calc R 1 1 . .
    C C16 0.7996(2) -0.2578(4) 0.4116(2) 0.0547(9) Uani d . 1 1 . .
    H H16 0.8000 -0.3424 0.3979 0.066 Uiso calc R 1 1 . .
    C C17 0.7244(2) -0.2037(3) 0.4031(2) 0.0512(8) Uani d . 1 1 . .
    H H17 0.6743 -0.2506 0.3824 0.061 Uiso calc R 1 1 . .
    C C18 0.7261(2) -0.0808(3) 0.4257(2) 0.0440(7) Uani d . 1 1 . .
    C C19 0.65156(19) -0.0122(3) 0.4241(2) 0.0420(7) Uani d . 1 1 . .
    H H19A 0.5985 -0.0494 0.3823 0.050 Uiso calc R 1 1 . .
    H H19B 0.6534 -0.0185 0.4784 0.050 Uiso calc R 1 1 . .
    C C20 0.6269(2) 0.1318(3) 0.31094(19) 0.0419(7) Uani d . 1 1 . .
    H H20A 0.6577 0.0699 0.2961 0.050 Uiso calc R 1 1 . .
    H H20B 0.5667 0.1106 0.2805 0.050 Uiso calc R 1 1 . .
    C C21 0.63972(19) 0.2601(3) 0.28309(18) 0.0420(7) Uani d . 1 1 . .
    C C22 0.5718(2) 0.3417(4) 0.2408(2) 0.0567(9) Uani d . 1 1 . .
    H H22 0.5167 0.3152 0.2263 0.068 Uiso calc R 1 1 . .
    C C23 0.5853(2) 0.4638(4) 0.2196(2) 0.0579(9) Uani d . 1 1 . .
    H H23 0.5395 0.5188 0.1921 0.070 Uiso calc R 1 1 . .
    C C24 0.6649(3) 0.5012(4) 0.2394(2) 0.0601(10) Uani d . 1 1 . .
    H H24 0.6740 0.5822 0.2254 0.072 Uiso calc R 1 1 . .
    C C25 0.7326(2) 0.4209(4) 0.2799(2) 0.0561(9) Uani d . 1 1 . .
    H H25 0.7873 0.4473 0.2927 0.067 Uiso calc R 1 1 . .
    C C26 0.7200(2) 0.3020(4) 0.3015(2) 0.0498(8) Uani d . 1 1 . .
    H H26 0.7665 0.2484 0.3293 0.060 Uiso calc R 1 1 . .
    C C27 0.65133(19) 0.2506(3) 0.51552(19) 0.0402(7) Uani d . 1 1 . .
    H H27A 0.6191 0.3162 0.5254 0.048 Uiso calc R 1 1 . .
    H H27B 0.6598 0.1815 0.5539 0.048 Uiso calc R 1 1 . .
    C C28 0.60207(18) 0.2044(3) 0.4264(2) 0.0414(7) Uani d . 1 1 . .
    H H28A 0.5526 0.1569 0.4199 0.050 Uiso calc R 1 1 . .
    H H28B 0.5819 0.2763 0.3887 0.050 Uiso calc R 1 1 . .
    C C29 0.5166(3) 0.8830(4) 0.1346(3) 0.0703(11) Uani d . 1 1 . .
    H H29A 0.4710 0.9427 0.1070 0.105 Uiso calc R 1 1 . .
    H H29B 0.5199 0.8293 0.0935 0.105 Uiso calc R 1 1 . .
    H H29C 0.5695 0.9276 0.1652 0.105 Uiso calc R 1 1 . .
    Cl Cl1 0.39157(5) 0.94576(7) 0.32224(5) 0.04209(18) Uani d . 1 1 . .
    Cl Cl2 0.90470(5) 0.25490(9) 0.50649(6) 0.0526(2) Uani d . 1 1 . .
    Cu Cu1 0.78296(2) 0.15945(3) 0.49085(2) 0.03736(12) Uani d . 1 1 . .
    N N1 0.82264(17) 0.0959(2) 0.61692(16) 0.0436(6) Uani d . 1 1 . .
    N N2 0.73604(15) 0.3018(2) 0.53140(15) 0.0349(5) Uani d . 1 1 . .
    N N3 0.79833(15) -0.0104(2) 0.45376(16) 0.0407(6) Uani d . 1 1 . .
    N N4 0.65620(15) 0.1222(2) 0.40350(15) 0.0362(5) Uani d . 1 1 . .
    O O1 0.50092(17) 0.8086(3) 0.19076(18) 0.0680(7) Uani d . 1 1 . .
    H H1B 0.5193 0.8540 0.2424 0.082 Uiso d R 1 1 . .
    O O11 0.44953(15) 0.9508(2) 0.40876(14) 0.0556(6) Uani d . 1 1 . .
    O O12 0.43016(16) 0.9986(3) 0.27602(17) 0.0634(7) Uani d . 1 1 . .
    O O13 0.36408(16) 0.8190(2) 0.30031(17) 0.0628(7) Uani d . 1 1 . .
    O O14 0.31790(16) 1.0195(3) 0.30381(17) 0.0639(7) Uani d . 1 1 . .
loop_
    _atom_site_aniso_label
    _atom_site_aniso_U_11
    _atom_site_aniso_U_22
    _atom_site_aniso_U_33
    _atom_site_aniso_U_12
    _atom_site_aniso_U_13
    _atom_site_aniso_U_23
    C1 0.0486(18) 0.0393(18) 0.0505(19) 0.0061(15) 0.0116(16) 0.0060(15)
    C2 0.0488(18) 0.0376(18) 0.0486(19) 0.0091(14) 0.0095(15) 0.0165(15)
    C3 0.0494(19) 0.061(2) 0.0385(17) 0.0044(17) 0.0126(15) 0.0105(16)
    C4 0.0482(18) 0.0468(19) 0.0387(17) 0.0063(15) 0.0134(15) 0.0055(14)
    C5 0.0362(15) 0.0360(16) 0.0380(15) 0.0020(12) 0.0203(13) 0.0036(12)
    C6 0.0468(17) 0.0354(17) 0.0341(15) 0.0025(13) 0.0163(13) 0.0003(12)
    C7 0.0338(14) 0.0349(16) 0.0345(15) -0.0009(12) 0.0114(12) 0.0020(12)
    C8 0.0361(14) 0.0320(15) 0.0336(15) 0.0005(12) 0.0114(12) 0.0059(12)
    C9 0.0452(17) 0.0414(17) 0.0375(16) -0.0043(14) 0.0144(14) 0.0005(13)
    C10 0.055(2) 0.0382(18) 0.0450(18) -0.0043(15) 0.0140(16) -0.0050(15)
    C11 0.057(2) 0.0370(18) 0.0508(19) 0.0074(15) 0.0175(17) 0.0027(15)
    C12 0.0476(19) 0.0454(19) 0.053(2) 0.0141(16) 0.0103(16) 0.0078(16)
    C13 0.0472(17) 0.0385(17) 0.0379(16) -0.0009(14) 0.0132(14) -0.0007(13)
    C14 0.0478(18) 0.0432(19) 0.054(2) 0.0122(15) 0.0150(16) -0.0007(15)
    C15 0.0447(18) 0.056(2) 0.055(2) 0.0162(16) 0.0160(16) 0.0022(17)
    C16 0.054(2) 0.0446(19) 0.053(2) 0.0180(16) 0.0161(17) 0.0082(16)
    C17 0.0456(18) 0.0356(17) 0.060(2) 0.0038(14) 0.0153(16) 0.0067(15)
    C18 0.0410(16) 0.0374(17) 0.0469(18) 0.0051(13) 0.0154(14) 0.0054(14)
    C19 0.0388(16) 0.0300(15) 0.0464(18) -0.0062(12) 0.0115(14) -0.0010(13)
    C20 0.0447(17) 0.0391(17) 0.0400(16) -0.0047(13) 0.0186(14) -0.0091(13)
    C21 0.0381(15) 0.0504(19) 0.0300(15) 0.0026(14) 0.0100(13) -0.0046(13)
    C22 0.0435(18) 0.061(2) 0.052(2) 0.0088(16) 0.0112(16) 0.0169(18)
    C23 0.059(2) 0.055(2) 0.051(2) 0.0086(18) 0.0198(18) 0.0135(17)
    C24 0.066(2) 0.052(2) 0.052(2) -0.0044(18) 0.0199(18) 0.0146(17)
    C25 0.052(2) 0.053(2) 0.053(2) -0.0111(16) 0.0163(17) 0.0013(17)
    C26 0.0442(18) 0.056(2) 0.0389(17) 0.0007(15) 0.0112(14) -0.0035(15)
    C27 0.0394(16) 0.0392(16) 0.0386(16) 0.0036(13) 0.0156(13) 0.0075(13)
    C28 0.0287(14) 0.0338(16) 0.0509(19) -0.0001(12) 0.0101(13) -0.0057(13)
    C29 0.073(3) 0.061(3) 0.063(3) -0.013(2) 0.021(2) -0.010(2)
    Cl1 0.0397(4) 0.0399(4) 0.0418(4) 0.0014(3) 0.0154(3) 0.0004(3)
    Cl2 0.0352(4) 0.0541(5) 0.0591(5) -0.0073(3) 0.0146(4) 0.0039(4)
    Cu1 0.03061(19) 0.0358(2) 0.0403(2) -0.00030(15) 0.01249(15) -0.00317(16)
    N1 0.0446(14) 0.0358(14) 0.0408(14) 0.0050(11) 0.0126(12) 0.0044(11)
    N2 0.0360(12) 0.0325(13) 0.0308(12) -0.0019(10) 0.0114(10) -0.0002(10)
    N3 0.0369(13) 0.0390(14) 0.0406(14) 0.0019(11) 0.0139(11) -0.0011(11)
    N4 0.0318(12) 0.0310(12) 0.0402(13) -0.0034(10) 0.0126(11) -0.0011(10)
    O1 0.0582(15) 0.0594(16) 0.0646(16) 0.0164(13) 0.0113(13) 0.0211(14)
    O11 0.0487(13) 0.0586(15) 0.0453(13) -0.0095(11) 0.0109(11) -0.0012(11)
    O12 0.0546(14) 0.0589(16) 0.0616(16) 0.0028(12) 0.0153(13) 0.0166(13)
    O13 0.0516(14) 0.0526(15) 0.0672(16) -0.0052(11) 0.0145(13) -0.0131(13)
    O14 0.0539(14) 0.0623(17) 0.0607(16) 0.0141(13) 0.0151(13) 0.0054(13)
_geom_special_details
;
 All esds (except the esd in the dihedral angle between two l.s. planes)
 are estimated using the full covariance matrix.  The cell esds are taken
 into account individually in the estimation of esds in distances, angles
 and torsion angles; correlations between esds in cell parameters are only
 used when they are defined by crystal symmetry.  An approximate (isotropic)
 treatment of cell esds is used for estimating esds involving l.s. planes.
;
loop_
    _geom_bond_atom_site_label_1
    _geom_bond_atom_site_label_2
    _geom_bond_site_symmetry_2
    _geom_bond_distance
    _geom_bond_publ_flag
    C1 N1 . 1.337(4) ?
    C1 C2 . 1.369(5) ?
    C1 H1 . 0.9300 ?
    C2 C3 . 1.370(5) ?
    C2 H2 . 0.9300 ?
    C3 C4 . 1.373(5) ?
    C3 H3 . 0.9300 ?
    C4 C5 . 1.378(4) ?
    C4 H4 . 0.9300 ?
    C5 N1 . 1.340(4) ?
    C5 C6 . 1.504(4) ?
    C6 N2 . 1.476(4) ?
    C6 H6A . 0.9700 ?
    C6 H6B . 0.9700 ?
    C7 N2 . 1.486(4) ?
    C7 C8 . 1.518(4) ?
    C7 H7A . 0.9700 ?
    C7 H7B . 0.9700 ?
    C8 C9 . 1.379(4) ?
    C8 C13 . 1.394(4) ?
    C9 C10 . 1.393(5) ?
    C9 H9 . 0.9300 ?
    C10 C11 . 1.368(5) ?
    C10 H10 . 0.9300 ?
    C11 C12 . 1.367(5) ?
    C11 H11 . 0.9300 ?
    C12 C13 . 1.373(5) ?
    C12 H12 . 0.9300 ?
    C13 H13 . 0.9300 ?
    C14 N3 . 1.336(4) ?
    C14 C15 . 1.376(5) ?
    C14 H14 . 0.9300 ?
    C15 C16 . 1.359(5) ?
    C15 H15 . 0.9300 ?
    C16 C17 . 1.394(5) ?
    C16 H16 . 0.9300 ?
    C17 C18 . 1.359(5) ?
    C17 H17 . 0.9300 ?
    C18 N3 . 1.359(4) ?
    C18 C19 . 1.500(4) ?
    C19 N4 . 1.483(4) ?
    C19 H19A . 0.9700 ?
    C19 H19B . 0.9700 ?
    C20 C21 . 1.502(5) ?
    C20 N4 . 1.504(4) ?
    C20 H20A . 0.9700 ?
    C20 H20B . 0.9700 ?
    C21 C26 . 1.377(5) ?
    C21 C22 . 1.383(5) ?
    C22 C23 . 1.400(5) ?
    C22 H22 . 0.9300 ?
    C23 C24 . 1.347(5) ?
    C23 H23 . 0.9300 ?
    C24 C25 . 1.367(5) ?
    C24 H24 . 0.9300 ?
    C25 C26 . 1.368(5) ?
    C25 H25 . 0.9300 ?
    C26 H26 . 0.9300 ?
    C27 N2 . 1.496(4) ?
    C27 C28 . 1.505(4) ?
    C27 H27A . 0.9700 ?
    C27 H27B . 0.9700 ?
    C28 N4 . 1.496(4) ?
    C28 H28A . 0.9700 ?
    C28 H28B . 0.9700 ?
    C29 O1 . 1.414(5) ?
    C29 H29A . 0.9600 ?
    C29 H29B . 0.9600 ?
    C29 H29C . 0.9600 ?
    Cl1 O11 . 1.409(2) ?
    Cl1 O13 . 1.419(3) ?
    Cl1 O14 . 1.423(3) ?
    Cl1 O12 . 1.425(3) ?
    Cu1 N3 . 1.983(3) y
    Cu1 N2 . 2.022(2) y
    Cu1 N4 . 2.087(2) y
    Cu1 N1 . 2.152(3) y
    Cu1 Cl2 . 2.2830(9) y
    O1 H1B . 0.9600 ?
loop_
    _geom_angle_atom_site_label_1
    _geom_angle_atom_site_label_2
    _geom_angle_atom_site_label_3
    _geom_angle_site_symmetry_1
    _geom_angle_site_symmetry_3
    _geom_angle
    _geom_angle_publ_flag
    N1 C1 C2 . . 123.2(3) ?
    N1 C1 H1 . . 118.4 ?
    C2 C1 H1 . . 118.4 ?
    C1 C2 C3 . . 118.5(3) ?
    C1 C2 H2 . . 120.7 ?
    C3 C2 H2 . . 120.7 ?
    C2 C3 C4 . . 119.4(3) ?
    C2 C3 H3 . . 120.3 ?
    C4 C3 H3 . . 120.3 ?
    C3 C4 C5 . . 118.9(3) ?
    C3 C4 H4 . . 120.5 ?
    C5 C4 H4 . . 120.5 ?
    N1 C5 C4 . . 122.2(3) ?
    N1 C5 C6 . . 115.8(3) ?
    C4 C5 C6 . . 122.0(3) ?
    N2 C6 C5 . . 112.0(2) ?
    N2 C6 H6A . . 109.2 ?
    C5 C6 H6A . . 109.2 ?
    N2 C6 H6B . . 109.2 ?
    C5 C6 H6B . . 109.2 ?
    H6A C6 H6B . . 107.9 ?
    N2 C7 C8 . . 116.8(2) ?
    N2 C7 H7A . . 108.1 ?
    C8 C7 H7A . . 108.1 ?
    N2 C7 H7B . . 108.1 ?
    C8 C7 H7B . . 108.1 ?
    H7A C7 H7B . . 107.3 ?
    C9 C8 C13 . . 118.2(3) ?
    C9 C8 C7 . . 120.8(3) ?
    C13 C8 C7 . . 120.8(3) ?
    C8 C9 C10 . . 120.2(3) ?
    C8 C9 H9 . . 119.9 ?
    C10 C9 H9 . . 119.9 ?
    C11 C10 C9 . . 120.6(3) ?
    C11 C10 H10 . . 119.7 ?
    C9 C10 H10 . . 119.7 ?
    C12 C11 C10 . . 119.7(3) ?
    C12 C11 H11 . . 120.2 ?
    C10 C11 H11 . . 120.2 ?
    C11 C12 C13 . . 120.3(3) ?
    C11 C12 H12 . . 119.9 ?
    C13 C12 H12 . . 119.9 ?
    C12 C13 C8 . . 121.1(3) ?
    C12 C13 H13 . . 119.4 ?
    C8 C13 H13 . . 119.4 ?
    N3 C14 C15 . . 122.1(3) ?
    N3 C14 H14 . . 118.9 ?
    C15 C14 H14 . . 118.9 ?
    C16 C15 C14 . . 118.1(3) ?
    C16 C15 H15 . . 120.9 ?
    C14 C15 H15 . . 120.9 ?
    C15 C16 C17 . . 120.6(3) ?
    C15 C16 H16 . . 119.7 ?
    C17 C16 H16 . . 119.7 ?
    C18 C17 C16 . . 118.5(3) ?
    C18 C17 H17 . . 120.7 ?
    C16 C17 H17 . . 120.7 ?
    N3 C18 C17 . . 121.2(3) ?
    N3 C18 C19 . . 114.4(3) ?
    C17 C18 C19 . . 124.4(3) ?
    N4 C19 C18 . . 108.3(3) ?
    N4 C19 H19A . . 110.0 ?
    C18 C19 H19A . . 110.0 ?
    N4 C19 H19B . . 110.0 ?
    C18 C19 H19B . . 110.0 ?
    H19A C19 H19B . . 108.4 ?
    C21 C20 N4 . . 114.1(2) ?
    C21 C20 H20A . . 108.7 ?
    N4 C20 H20A . . 108.7 ?
    C21 C20 H20B . . 108.7 ?
    N4 C20 H20B . . 108.7 ?
    H20A C20 H20B . . 107.6 ?
    C26 C21 C22 . . 117.8(3) ?
    C26 C21 C20 . . 121.0(3) ?
    C22 C21 C20 . . 121.2(3) ?
    C21 C22 C23 . . 120.6(3) ?
    C21 C22 H22 . . 119.7 ?
    C23 C22 H22 . . 119.7 ?
    C24 C23 C22 . . 119.6(3) ?
    C24 C23 H23 . . 120.2 ?
    C22 C23 H23 . . 120.2 ?
    C23 C24 C25 . . 120.6(4) ?
    C23 C24 H24 . . 119.7 ?
    C25 C24 H24 . . 119.7 ?
    C24 C25 C26 . . 120.1(3) ?
    C24 C25 H25 . . 119.9 ?
    C26 C25 H25 . . 119.9 ?
    C25 C26 C21 . . 121.3(3) ?
    C25 C26 H26 . . 119.3 ?
    C21 C26 H26 . . 119.3 ?
    N2 C27 C28 . . 110.1(2) ?
    N2 C27 H27A . . 109.6 ?
    C28 C27 H27A . . 109.6 ?
    N2 C27 H27B . . 109.6 ?
    C28 C27 H27B . . 109.6 ?
    H27A C27 H27B . . 108.1 ?
    N4 C28 C27 . . 111.2(2) ?
    N4 C28 H28A . . 109.4 ?
    C27 C28 H28A . . 109.4 ?
    N4 C28 H28B . . 109.4 ?
    C27 C28 H28B . . 109.4 ?
    H28A C28 H28B . . 108.0 ?
    O1 C29 H29A . . 109.5 ?
    O1 C29 H29B . . 109.5 ?
    H29A C29 H29B . . 109.5 ?
    O1 C29 H29C . . 109.5 ?
    H29A C29 H29C . . 109.5 ?
    H29B C29 H29C . . 109.5 ?
    O11 Cl1 O13 . . 108.66(16) ?
    O11 Cl1 O14 . . 110.26(16) ?
    O13 Cl1 O14 . . 107.23(17) ?
    O11 Cl1 O12 . . 109.60(15) ?
    O13 Cl1 O12 . . 113.89(17) ?
    O14 Cl1 O12 . . 107.14(16) ?
    N3 Cu1 N2 . . 161.01(10) ?
    N3 Cu1 N4 . . 81.13(10) ?
    N2 Cu1 N4 . . 86.06(10) ?
    N3 Cu1 N1 . . 92.73(10) ?
    N2 Cu1 N1 . . 80.29(10) ?
    N4 Cu1 N1 . . 115.89(10) ?
    N3 Cu1 Cl2 . . 99.64(8) ?
    N2 Cu1 Cl2 . . 99.03(7) ?
    N4 Cu1 Cl2 . . 142.95(7) ?
    N1 Cu1 Cl2 . . 101.12(8) ?
    C1 N1 C5 . . 117.8(3) ?
    C1 N1 Cu1 . . 130.9(2) ?
    C5 N1 Cu1 . . 111.08(19) ?
    C6 N2 C7 . . 110.6(2) ?
    C6 N2 C27 . . 109.8(2) ?
    C7 N2 C27 . . 113.4(2) ?
    C6 N2 Cu1 . . 107.97(18) ?
    C7 N2 Cu1 . . 112.35(17) ?
    C27 N2 Cu1 . . 102.29(18) ?
    C14 N3 C18 . . 119.4(3) ?
    C14 N3 Cu1 . . 128.9(2) ?
    C18 N3 Cu1 . . 111.4(2) ?
    C19 N4 C28 . . 111.5(2) ?
    C19 N4 C20 . . 108.3(2) ?
    C28 N4 C20 . . 110.0(2) ?
    C19 N4 Cu1 . . 99.18(17) ?
    C28 N4 Cu1 . . 106.68(17) ?
    C20 N4 Cu1 . . 120.60(18) ?
    C29 O1 H1B . . 109.3 ?
loop_
    _geom_hbond_atom_site_label_D
    _geom_hbond_atom_site_label_H
    _geom_hbond_atom_site_label_A
    _geom_hbond_site_symmetry_A
    _geom_hbond_distance_DH
    _geom_hbond_distance_HA
    _geom_hbond_distance_DA
    _geom_hbond_angle_DHA
    O1 H1B O12 . 0.96 2.48 3.140(4) 126
