# Supplementary material for: Chlorido[N,N′-dibenzyl-N,N′-bis­(pyridin-2-ylmeth­yl)ethane-1,2-diamine]­copper(II) perchlorate methanol monosolvate
Source: Acta Crystallogr Sect E Struct Rep Online. 2012 Apr 28;68(Pt 5):m694–5. doi: 10.1107/S1600536812017941 (PMC3344412; doi:10.1107/S1600536812017941)
Supplement: Supplementary file 2 [file e-68-0m694-Isup2.hkl]

# 
# h,k,l, Fc-squared, Fo-squared, sigma(Fo-squared) and status flag 
# 
data_I
_shelx_title ' 110615SHT1_0m in P2(1)/n' 
_shelx_refln_list_code          4 
_shelx_F_calc_maximum      262.17 
_exptl_crystal_F_000      1356.00 
_reflns_d_resolution_high  0.8107 
 
loop_ 
 _symmetry_equiv_pos_as_xyz 
 'x, y, z' 
 '-x+1/2, y+1/2, -z+1/2' 
 '-x, -y, -z' 
 'x-1/2, -y-1/2, z-1/2' 
 
_cell_length_a    17.7996 
_cell_length_b    10.5804 
_cell_length_c    18.1066 
_cell_angle_alpha  90.000 
_cell_angle_beta  118.374 
_cell_angle_gamma  90.000 
 
_shelx_F_squared_multiplier     1.000 
 
loop_ 
 _refln_index_h 
 _refln_index_k 
 _refln_index_l 
 _refln_F_squared_calc 
 _refln_F_squared_meas 
 _refln_F_squared_sigma 
 _refln_observed_status 
   2   0   0    65515.79    62762.68    426.23 o 
   4   0   0    17133.20    17084.22    141.32 o 
   6   0   0     4207.59     4254.99     56.80 o 
   8   0   0     1045.32     1105.31     17.85 o 
  10   0   0     5191.90     4716.48     49.73 o 
  12   0   0     1176.49     1322.81     24.84 o 
  14   0   0     1076.44     1096.51     43.21 o 
  16   0   0     1664.02     1597.28     13.66 o 
  18   0   0     1058.44      989.03     56.75 o 
   1   1   0       69.43      126.69     65.70 o 
   2   1   0       38.38       59.44     22.95 o 
   3   1   0    15271.64    14975.09     65.62 o 
   4   1   0     3153.71     3273.10    113.62 o 
   5   1   0     3972.52     4108.63     69.37 o 
   6   1   0    16987.16    16162.63     56.15 o 
   7   1   0     3875.14     4005.92     41.67 o 
   8   1   0     9394.13     8682.29    561.33 o 
   9   1   0     1521.61     1401.17     26.77 o 
  10   1   0       17.64        9.15      2.72 o 
  11   1   0      586.60      599.93     27.28 o 
  12   1   0      298.49      368.54     19.91 o 
  13   1   0      309.06      334.44     37.84 o 
  14   1   0      672.56      608.46     27.81 o 
  15   1   0       12.48       52.90     47.38 o 
  16   1   0       11.08       21.81     39.30 o 
  17   1   0       13.72       21.89     26.05 o 
  18   1   0      301.52      362.50     35.00 o 
  19   1   0       91.65      100.67     26.04 o 
   0   2   0      970.34      924.98      3.06 o 
   1   2   0    13574.06    13865.78    193.74 o 
   2   2   0     1922.94     1958.68     80.88 o 
   3   2   0     1449.38     1515.68     95.27 o 
   4   2   0     3362.53     3476.59     40.60 o 
   5   2   0     2610.30     2780.74     83.06 o 
   6   2   0      361.48      456.42    180.84 o 
   7   2   0      160.45      276.27     34.47 o 
   8   2   0     1255.64     1227.64     53.37 o 
   9   2   0      548.13      528.72     37.61 o 
  10   2   0      773.37      863.18     38.34 o 
  11   2   0      973.96     1045.53    113.39 o 
  12   2   0       10.53       21.24     45.03 o 
  13   2   0      524.18      491.98     30.94 o 
  14   2   0      960.81      969.04     39.46 o 
  15   2   0       55.07      152.31     40.86 o 
  16   2   0      727.85      682.89     32.81 o 
  17   2   0      838.55      792.98     29.54 o 
  18   2   0        8.47       10.40     37.29 o 
  19   2   0       76.50       96.91     33.02 o 
   1   3   0      121.37      125.83     34.89 o 
   2   3   0     4814.09     4712.30     37.52 o 
   3   3   0     1440.50     1458.30     35.68 o 
   4   3   0     6853.12     6819.70     33.85 o 
   5   3   0     2270.74     2337.80     86.56 o 
   6   3   0     2375.26     2527.47     67.36 o 
   7   3   0    14039.17    13916.87    262.44 o 
   8   3   0     1625.52     1597.57     53.72 o 
   9   3   0      319.77      430.80     55.53 o 
  10   3   0        8.18        3.05      8.34 o 
  11   3   0     1812.66     2099.07     46.86 o 
  12   3   0      568.45      522.61     21.30 o 
  13   3   0      497.18      437.95     20.49 o 
  14   3   0       23.02       38.67     38.00 o 
  15   3   0       42.63       36.68      9.17 o 
  16   3   0      184.62      197.81     10.82 o 
  17   3   0       32.32       65.64     35.51 o 
  18   3   0      102.73      145.33     37.81 o 
   0   4   0     9094.69    10161.07    125.98 o 
   1   4   0     3594.10     3705.57     40.05 o 
   2   4   0     1526.91     1510.98     30.39 o 
   3   4   0     6070.09     5713.13     64.76 o 
   4   4   0    14777.11    14827.73    161.90 o 
   5   4   0      147.03      290.80     51.52 o 
   6   4   0       18.68       29.14      9.14 o 
   7   4   0      538.09      552.10     22.02 o 
   8   4   0      419.64      481.76     20.86 o 
   9   4   0        1.58        0.00     10.07 o 
  10   4   0      656.59      710.35     43.10 o 
  11   4   0       22.81       36.51     20.51 o 
  12   4   0      769.63      711.16     42.96 o 
  13   4   0     1245.18     1252.48     37.37 o 
  14   4   0      857.18      792.62     15.78 o 
  15   4   0     1295.23     1622.12     57.87 o 
  16   4   0       23.58       32.59     22.44 o 
  17   4   0       16.19        0.63     11.01 o 
  18   4   0      305.44      270.21     58.36 o 
   1   5   0       32.19      138.36     34.49 o 
   2   5   0      864.40      780.64     72.10 o 
   3   5   0     1221.91     1529.68     86.51 o 
   4   5   0     1910.72     2012.21     30.25 o 
   5   5   0      501.00      574.47     36.19 o 
   6   5   0     5163.15     5006.51    119.02 o 
   7   5   0       25.75       29.95     20.70 o 
   8   5   0     1210.89     1324.87     42.50 o 
   9   5   0        4.26       33.71     30.75 o 
  10   5   0     4310.72     4290.40     37.40 o 
  11   5   0      226.10      242.69     24.28 o 
  12   5   0     1449.05     1516.86     37.24 o 
  13   5   0        0.14        9.84     20.59 o 
  14   5   0       44.70       43.67     38.53 o 
  15   5   0       15.21        4.96      8.67 o 
  16   5   0        6.08        0.00     16.02 o 
  17   5   0       24.30       14.23     10.77 o 
   0   6   0     2853.79     3039.37     64.29 o 
   1   6   0     2755.90     2585.93     18.70 o 
   2   6   0     2054.42     2104.86     81.78 o 
   3   6   0     4659.56     4796.03     46.03 o 
   4   6   0     2999.41     2823.19    105.71 o 
   5   6   0       42.94       76.40     17.53 o 
   6   6   0      729.11      757.55     25.47 o 
   7   6   0       13.87       13.39      4.66 o 
   8   6   0     1230.80     1148.88     58.23 o 
   9   6   0      312.95      336.72     61.81 o 
  10   6   0       76.16       84.49     17.27 o 
  11   6   0      245.46      273.65     60.33 o 
  12   6   0      745.41      652.75     39.81 o 
  13   6   0      630.37      585.22     28.80 o 
  14   6   0     2311.78     2418.76     69.13 o 
  15   6   0      561.09      497.72     13.30 o 
  16   6   0       12.00       53.87     82.54 o 
  17   6   0       12.51        4.00     81.57 o 
   1   7   0      126.26      122.89     20.27 o 
   2   7   0      484.56      549.83     37.53 o 
   3   7   0        3.14        0.00      4.79 o 
   4   7   0     6278.55     6126.46     77.12 o 
   5   7   0      387.36      496.82     50.47 o 
   6   7   0     3115.57     2819.17     48.07 o 
   7   7   0     2057.65     1749.92    228.83 o 
   8   7   0      332.74      336.87     55.56 o 
   9   7   0     1821.92     1889.94     80.71 o 
  10   7   0        5.51        1.63     20.86 o 
  11   7   0       59.78       50.98     47.94 o 
  12   7   0      923.27      850.04     23.52 o 
  13   7   0        4.34       23.04     52.85 o 
  14   7   0        9.99       18.88     72.36 o 
  15   7   0       34.89       28.92      3.51 o 
  16   7   0      238.26      244.02     23.31 o 
   0   8   0      712.95      722.00     17.90 o 
   1   8   0     2200.18     2538.29     54.83 o 
   2   8   0      106.68      173.33     49.57 o 
   3   8   0     1518.09     1380.73     46.67 o 
   4   8   0      330.03      345.52     16.10 o 
   5   8   0     1596.50     1534.72     35.60 o 
   6   8   0      544.79      517.69    126.64 o 
   7   8   0      518.49      463.52     23.07 o 
   8   8   0      777.14      757.43     31.05 o 
   9   8   0       27.09       26.92      9.46 o 
  10   8   0      112.19      205.91     45.93 o 
  11   8   0      314.47      297.73     17.54 o 
  12   8   0      435.95      497.64     79.78 o 
  13   8   0      702.52      703.86     98.43 o 
  14   8   0       20.79       36.95     27.90 o 
  15   8   0      273.09      337.36     36.88 o 
   1   9   0      168.74      163.63     28.82 o 
   2   9   0       22.76       19.72     34.24 o 
   3   9   0      154.02      274.00     69.94 o 
   4   9   0       29.08       33.73     16.94 o 
   5   9   0      282.94      337.46     25.61 o 
   6   9   0       55.95       93.86     36.05 o 
   7   9   0      677.25      588.58     45.15 o 
   8   9   0      662.81      734.98     74.97 o 
   9   9   0      324.93      413.91     49.20 o 
  10   9   0      174.86      233.49     48.74 o 
  11   9   0      340.59      315.07     21.65 o 
  12   9   0        3.70        4.20      4.00 o 
  13   9   0      311.87      320.06     54.00 o 
   0  10   0      992.63     1366.22     86.37 o 
   1  10   0      185.01      259.56     51.23 o 
   2  10   0       73.68       74.02     53.03 o 
   3  10   0      125.11      141.25     15.89 o 
   4  10   0      580.36      556.44     27.69 o 
   5  10   0       48.17       38.30      2.08 o 
   6  10   0      945.40      968.49     74.85 o 
   7  10   0        2.72        2.70     36.92 o 
   8  10   0       37.41      102.52     24.17 o 
   9  10   0       18.16       25.16     64.30 o 
  10  10   0      518.02      458.16     40.54 o 
  11  10   0       44.94       47.22     42.87 o 
  12  10   0      318.03      389.16     42.74 o 
   1  11   0       58.27       92.10     36.92 o 
   2  11   0      163.14      159.44     21.14 o 
   3  11   0      108.63      186.57     55.74 o 
   4  11   0        8.91        3.82     28.24 o 
   5  11   0       12.07        5.88     33.85 o 
   6  11   0      105.37      152.41     30.85 o 
   7  11   0        0.15       26.33     74.06 o 
   8  11   0      946.48     1011.75     83.01 o 
   9  11   0        6.95        0.12     18.25 o 
  10  11   0      189.14      153.54      7.89 o 
   0  12   0      440.60      412.57     44.98 o 
   1  12   0      366.59      352.75     14.13 o 
   2  12   0      322.90      328.03     12.25 o 
   3  12   0        3.95        0.00     20.70 o 
   4  12   0      104.25      232.51     79.59 o 
   5  12   0       48.79       59.04     26.50 o 
   6  12   0       22.12        7.94     52.51 o 
   7  12   0       73.83       82.94     29.80 o 
 -19   0   1       98.38       93.96     62.40 o 
 -17   0   1     1008.41      908.02     79.59 o 
 -15   0   1     2990.90     3276.45     77.80 o 
 -13   0   1      165.51      142.70     16.77 o 
 -11   0   1       67.35       80.79     19.23 o 
  -9   0   1     6452.68     6387.40     49.08 o 
  -7   0   1     2765.28     2481.13    103.72 o 
  -5   0   1    31021.30    29876.84     60.17 o 
  -3   0   1     4210.13     4373.45     51.36 o 
   1   0   1      193.48      178.23     12.36 o 
   3   0   1     6163.89     6209.94     98.31 o 
   5   0   1      260.33      289.93     25.39 o 
   7   0   1     3915.45     4072.07     73.35 o 
   9   0   1     3023.27     2976.76    128.46 o 
  11   0   1      594.35      588.91     13.11 o 
  13   0   1      207.54      239.07     46.16 o 
  15   0   1      187.06      231.71     16.25 o 
  17   0   1     1095.84     1058.73     76.30 o 
 -19   1   1       26.67       28.82     15.42 o 
 -18   1   1      127.78      199.61     28.79 o 
 -17   1   1     1813.40     1949.45     29.74 o 
 -16   1   1      665.13      605.03     30.79 o 
 -15   1   1     1952.44     1945.45     50.01 o 
 -14   1   1      346.45      332.08     16.19 o 
 -13   1   1        4.78        4.29     10.11 o 
 -12   1   1      511.03      530.38     29.97 o 
 -11   1   1      427.29      376.62     49.19 o 
 -10   1   1      459.77      492.72     14.26 o 
  -9   1   1     1587.31     1666.23    133.85 o 
  -8   1   1     3241.27     3132.16    152.07 o 
  -7   1   1     4156.31     4015.43     71.83 o 
  -6   1   1     4371.59     4099.76     18.00 o 
  -5   1   1      876.30      984.68     42.70 o 
  -4   1   1      225.27      219.94     16.36 o 
  -3   1   1    21937.40    21561.52     68.18 o 
  -2   1   1       14.03        9.70     28.48 o 
  -1   1   1    29653.65    28554.86     34.62 o 
   0   1   1    22804.24    22621.87    125.04 o 
   1   1   1    12335.79    12108.06    197.42 o 
   2   1   1    11819.39    11313.38    120.26 o 
   3   1   1     8967.92     8547.87    119.04 o 
   4   1   1    12849.63    12445.08    380.56 o 
   5   1   1      657.32      653.11     32.19 o 
   6   1   1      303.44      296.74     48.12 o 
   7   1   1      115.68      210.08     30.62 o 
   8   1   1     1223.12     1136.23    162.39 o 
   9   1   1       69.00       71.40      9.53 o 
  10   1   1      305.40      322.92     16.47 o 
  11   1   1      548.28      583.56     42.01 o 
  12   1   1     1487.13     1460.28    125.81 o 
  13   1   1        5.48        0.00      7.89 o 
  14   1   1      571.80      597.89     29.82 o 
  15   1   1     1219.32     1155.56     19.58 o 
  16   1   1      105.92       87.14     66.49 o 
  17   1   1      878.26      772.80     26.04 o 
  18   1   1      148.00      244.09     48.69 o 
 -19   2   1      310.43      311.95     46.97 o 
 -18   2   1        2.81        0.00     31.10 o 
 -17   2   1       94.56      155.80     49.03 o 
 -16   2   1       21.89       13.43      5.33 o 
 -15   2   1     1049.46     1048.72    166.54 o 
 -14   2   1      375.08      423.65     38.80 o 
 -13   2   1       34.16       40.20     41.90 o 
 -12   2   1     1158.75     1237.10     24.86 o 
 -11   2   1     1402.85     1333.59    140.54 o 
 -10   2   1     2729.68     2769.37     39.70 o 
  -9   2   1      818.36      865.94     63.95 o 
  -8   2   1     3123.76     2969.63    118.34 o 
  -7   2   1     7608.67     7178.82     59.58 o 
  -6   2   1    11998.83    11196.77    539.38 o 
  -5   2   1      181.17      171.32     14.84 o 
  -4   2   1    11402.31    11437.05    240.11 o 
  -3   2   1     3977.18     4084.88     39.95 o 
  -2   2   1     3439.83     3286.60     39.64 o 
  -1   2   1    10511.78    11643.34    137.95 o 
   0   2   1    24753.75    24438.86    301.11 o 
   1   2   1      259.19      274.26     47.53 o 
   2   2   1     6841.56     6565.61     10.70 o 
   3   2   1     6636.16     6491.24     63.85 o 
   4   2   1    15068.42    14737.21    653.50 o 
   5   2   1      388.87      372.33     18.04 o 
   6   2   1    13268.70    12403.58     43.44 o 
   7   2   1      801.61      834.54     33.51 o 
   8   2   1     8935.33     8762.87     40.83 o 
   9   2   1     1987.93     1865.27     66.07 o 
  10   2   1      795.06     1114.31     56.48 o 
  11   2   1       33.32       48.41     34.13 o 
  12   2   1     1525.24     1589.03    153.36 o 
  13   2   1       33.96       44.35     15.51 o 
  14   2   1      528.38      460.13     57.28 o 
  15   2   1       10.44       12.16     30.07 o 
  16   2   1        6.89        6.13     48.02 o 
  17   2   1        4.42        0.00     11.56 o 
  18   2   1       68.54       58.45     25.97 o 
 -19   3   1       13.56       15.40     18.79 o 
 -18   3   1      210.90      235.75     19.25 o 
 -17   3   1       40.25       63.10     37.99 o 
 -16   3   1      183.33      280.46     28.85 o 
 -15   3   1       55.13       57.18      9.28 o 
 -14   3   1      379.76      410.55     41.77 o 
 -13   3   1        1.18       24.79     71.02 o 
 -12   3   1     2923.70     2791.29     19.79 o 
 -11   3   1       65.81       62.12     10.14 o 
 -10   3   1     2697.40     2620.52     75.10 o 
  -9   3   1      160.93      176.08     39.84 o 
  -8   3   1        0.29        0.00      6.63 o 
  -7   3   1     3037.31     2812.93    203.05 o 
  -6   3   1     1330.46     1308.07     27.65 o 
  -5   3   1     1947.60     2077.03     40.68 o 
  -4   3   1      132.69      370.40     32.31 o 
  -3   3   1     1280.55     1350.95     21.29 o 
  -2   3   1    19394.55    18536.96    634.02 o 
  -1   3   1     3605.93     3528.15     91.96 o 
   0   3   1      108.70      259.04     52.70 o 
   1   3   1      739.26      699.15     22.51 o 
   2   3   1      533.08      571.10     38.40 o 
   3   3   1     2908.54     2742.32    218.43 o 
   4   3   1      388.50      440.19     32.17 o 
   5   3   1      420.53      477.54     29.62 o 
   6   3   1       41.78       35.80     13.66 o 
   7   3   1     1783.17     1958.08     38.48 o 
   8   3   1       16.61       22.30      8.05 o 
   9   3   1      713.81      687.09     61.77 o 
  10   3   1        3.22       12.40     14.25 o 
  11   3   1      102.14      295.86     65.06 o 
  12   3   1       46.65       54.08     11.15 o 
  13   3   1     1465.14     1807.59     42.64 o 
  14   3   1      925.46      845.90     80.69 o 
  15   3   1      178.30      203.30     36.67 o 
  16   3   1     1355.89     1326.26     38.21 o 
  17   3   1        0.27        0.00     32.64 o 
  18   3   1      273.96      309.11     17.60 o 
 -18   4   1      312.21      275.06     28.50 o 
 -17   4   1       68.02       56.99     24.59 o 
 -16   4   1        8.00        0.00      4.42 o 
 -15   4   1        0.11        0.00     21.10 o 
 -14   4   1      703.64      728.31     39.04 o 
 -13   4   1       12.48       22.02     33.42 o 
 -12   4   1       10.18        6.95     36.74 o 
 -11   4   1      639.25      605.43     51.73 o 
 -10   4   1      308.59      304.48     34.36 o 
  -9   4   1       85.40       68.10      6.77 o 
  -8   4   1     3091.60     2995.50     70.52 o 
  -7   4   1      132.01      125.89     41.73 o 
  -6   4   1    14266.88    13634.11    506.91 o 
  -5   4   1     6500.98     6323.02     61.23 o 
  -4   4   1      922.83     1029.67     40.95 o 
  -3   4   1       73.58       71.06     31.60 o 
  -2   4   1     1811.10     1853.35     42.84 o 
  -1   4   1      463.24      509.61     58.69 o 
   0   4   1       38.66       90.20     44.57 o 
   1   4   1       82.07      109.96     47.96 o 
   2   4   1     1357.49     1548.93     46.71 o 
   3   4   1     5657.96     5560.96     81.02 o 
   4   4   1     1184.92     1133.82     63.67 o 
   5   4   1     1904.15     1849.95     72.38 o 
   6   4   1      414.46      401.64     21.11 o 
   7   4   1       54.69       72.46     59.19 o 
   8   4   1     2131.07     2040.99     56.54 o 
   9   4   1      158.44      147.17     12.82 o 
  10   4   1     3596.90     3378.90     70.00 o 
  11   4   1      725.56      698.31     42.26 o 
  12   4   1      640.38      707.12     46.42 o 
  13   4   1        4.34        7.59     11.69 o 
  14   4   1      230.86      234.05     18.39 o 
  15   4   1      111.19      113.78     24.12 o 
  16   4   1       64.73       73.79     30.16 o 
  17   4   1        1.97        0.00     14.38 o 
 -18   5   1       57.97       70.46     44.10 o 
 -17   5   1        2.66        3.12     26.61 o 
 -16   5   1       12.88       41.06     49.59 o 
 -15   5   1      222.30      375.79     65.31 o 
 -14   5   1       86.13       84.38      4.37 o 
 -13   5   1     2422.94     2389.13     45.70 o 
 -12   5   1      352.30      432.51     40.94 o 
 -11   5   1      932.07      968.13     41.91 o 
 -10   5   1       17.47       11.91      3.93 o 
  -9   5   1        0.25       18.87     53.26 o 
  -8   5   1       39.91       54.73     25.65 o 
  -7   5   1      588.11      546.65     33.89 o 
  -6   5   1       41.55       41.37      9.64 o 
  -5   5   1     1880.99     1984.62     44.22 o 
  -4   5   1        7.28       26.11     15.19 o 
  -3   5   1    12215.23    12149.14    149.08 o 
  -2   5   1      522.08      636.54     44.22 o 
  -1   5   1    12965.89    12498.02     84.89 o 
   0   5   1     1087.54     1009.07     24.36 o 
   1   5   1     3985.45     3847.05     40.19 o 
   2   5   1     3471.33     3446.30     56.07 o 
   3   5   1     7448.28     6923.06     40.48 o 
   4   5   1       10.44       16.43     22.79 o 
   5   5   1     1105.47     1060.61     23.24 o 
   6   5   1      861.13      900.05     38.40 o 
   7   5   1      467.34      469.73     23.55 o 
   8   5   1       38.60       80.32     22.86 o 
   9   5   1      189.74      250.74     19.91 o 
  10   5   1       72.79      109.87     22.90 o 
  11   5   1      991.64      987.00     41.77 o 
  12   5   1       50.03       46.00     23.64 o 
  13   5   1      825.87      802.87     27.06 o 
  14   5   1      258.82      201.60      5.81 o 
  15   5   1      892.00      758.31     37.23 o 
  16   5   1      254.32      380.19     46.77 o 
  17   5   1      104.43      107.50     50.68 o 
 -17   6   1       69.70       64.21     19.18 o 
 -16   6   1        0.92        0.00     70.65 o 
 -15   6   1       47.23       55.53     50.57 o 
 -14   6   1      311.93      329.13     32.65 o 
 -13   6   1      452.62      433.83     15.91 o 
 -12   6   1     1125.59     1148.14     37.15 o 
 -11   6   1     1284.96     1232.95    141.43 o 
 -10   6   1       12.52       19.32      8.16 o 
  -9   6   1     2323.19     2510.61     57.14 o 
  -8   6   1     2216.91     2170.26     64.82 o 
  -7   6   1     2927.80     2774.28     86.02 o 
  -6   6   1        2.94       16.09     28.45 o 
  -5   6   1     6391.18     6096.11    100.79 o 
  -4   6   1     1620.21     1788.33     40.53 o 
  -3   6   1      792.03      731.05     16.01 o 
  -2   6   1     1778.50     1660.02     99.26 o 
  -1   6   1      249.38      292.62     24.60 o 
   0   6   1     4527.16     4375.84     48.98 o 
   1   6   1      226.62      355.26     41.94 o 
   2   6   1     2948.90     3151.92     27.64 o 
   3   6   1     3405.27     3274.98     57.92 o 
   4   6   1      383.08      361.76     22.55 o 
   5   6   1     3818.37     3646.58    169.87 o 
   6   6   1      203.44      230.91     18.67 o 
   7   6   1     1242.71     1339.54     97.38 o 
   8   6   1       77.36       89.25     48.63 o 
   9   6   1     3718.53     3542.92    117.92 o 
  10   6   1       79.78      112.84     20.56 o 
  11   6   1     3203.67     2881.13    147.18 o 
  12   6   1      278.22      322.89     25.37 o 
  13   6   1        2.84        0.00      9.56 o 
  14   6   1      228.07      305.53     54.61 o 
  15   6   1       31.05       15.12      1.65 o 
  16   6   1        0.01        0.00     60.86 o 
 -16   7   1      269.50      226.63     88.54 o 
 -15   7   1       63.45      153.47     76.66 o 
 -14   7   1      417.92      423.38     75.99 o 
 -13   7   1      580.00      567.66     30.02 o 
 -12   7   1      136.56      219.70     35.47 o 
 -11   7   1     1116.74     1090.40    133.75 o 
 -10   7   1       59.65       50.19     39.73 o 
  -9   7   1      224.67      268.35     22.76 o 
  -8   7   1       55.09       66.94     22.96 o 
  -7   7   1      753.21      748.56     45.97 o 
  -6   7   1      473.88      563.00     49.66 o 
  -5   7   1     3573.76     3364.25     54.53 o 
  -4   7   1      471.22      525.88     25.90 o 
  -3   7   1     2247.68     2319.30     77.14 o 
  -2   7   1     3986.71     3897.45     86.31 o 
  -1   7   1       84.26       92.82     38.15 o 
   0   7   1     3361.75     3319.11     40.64 o 
   1   7   1     1956.66     1930.38     33.37 o 
   2   7   1     2714.64     2578.90    119.08 o 
   3   7   1     5119.02     4736.74    134.15 o 
   4   7   1     1509.39     1618.44     32.01 o 
   5   7   1      525.09      589.29     33.35 o 
   6   7   1     1048.55     1203.49    108.03 o 
   7   7   1       88.58       83.80     31.99 o 
   8   7   1        0.25        0.00     10.00 o 
   9   7   1      234.51      218.11      8.04 o 
  10   7   1     1435.23     1355.12     47.18 o 
  11   7   1      224.60      342.54     57.37 o 
  12   7   1      107.34      186.82     31.79 o 
  13   7   1      755.21      724.54     22.21 o 
  14   7   1      470.37      512.99     35.32 o 
  15   7   1        5.60        0.00      8.22 o 
 -15   8   1      503.90      612.25     76.35 o 
 -14   8   1       52.47       69.94     38.46 o 
 -13   8   1       25.76       38.27     47.87 o 
 -12   8   1       13.91        6.21     12.72 o 
 -11   8   1      859.03      820.05     53.16 o 
 -10   8   1      590.71      549.90     44.98 o 
  -9   8   1     1090.31     1070.73    105.50 o 
  -8   8   1      880.46      858.24     46.04 o 
  -7   8   1     1142.65     1131.93    137.27 o 
  -6   8   1        8.76        4.81      3.44 o 
  -5   8   1     3037.84     2857.47     45.15 o 
  -4   8   1     1443.94     1590.55    112.98 o 
  -3   8   1     1191.98     1156.40     56.30 o 
  -2   8   1      954.69      961.14     23.61 o 
  -1   8   1     1728.33     1955.39     53.94 o 
   0   8   1      161.27      177.93     22.89 o 
   1   8   1       47.54       32.31     22.96 o 
   2   8   1      293.61      318.09     66.50 o 
   3   8   1      202.19      195.73     35.15 o 
   4   8   1       57.80       66.61     32.95 o 
   5   8   1      181.81      211.35     52.76 o 
   6   8   1      810.29      827.16     43.60 o 
   7   8   1      739.10      734.26     28.04 o 
   8   8   1      663.47      632.45     21.49 o 
   9   8   1       75.63       98.63     31.81 o 
  10   8   1      351.91      331.95      9.62 o 
  11   8   1       22.16       10.26     20.57 o 
  12   8   1       79.05       72.64     32.35 o 
  13   8   1       44.34       44.20     21.90 o 
  14   8   1       64.62       53.21     66.70 o 
 -14   9   1       72.24      109.30     53.10 o 
 -13   9   1       17.80        5.31     19.43 o 
 -12   9   1      280.47      352.98     73.73 o 
 -11   9   1       30.57       59.13     54.90 o 
 -10   9   1      690.02      732.85     77.17 o 
  -9   9   1       15.08       11.01     12.30 o 
  -8   9   1        3.31        0.00     20.60 o 
  -7   9   1      148.68      164.26     43.45 o 
  -6   9   1      721.61      619.63     59.48 o 
  -5   9   1       23.34       35.17     14.94 o 
  -4   9   1      630.72      655.56     30.53 o 
  -3   9   1      349.67      475.52     37.69 o 
  -2   9   1        8.21        7.41     34.10 o 
  -1   9   1       35.76       29.67     18.24 o 
   0   9   1     1427.27     1463.38     92.72 o 
   1   9   1        2.06        0.00     27.15 o 
   2   9   1     2117.99     1935.08    118.42 o 
   3   9   1       32.07       50.38     36.85 o 
   4   9   1      276.92      301.50     24.95 o 
   5   9   1       56.54       62.13     17.12 o 
   6   9   1      210.03      180.79     19.05 o 
   7   9   1      335.21      395.36     24.20 o 
   8   9   1      490.39      472.41     36.65 o 
   9   9   1        2.14        8.73     13.18 o 
  10   9   1       67.47       35.72     59.26 o 
  11   9   1        2.92       10.62     20.14 o 
  12   9   1      526.08      469.19     58.47 o 
  13   9   1       92.16       89.95     21.55 o 
 -12  10   1       25.96       25.82     22.00 o 
 -11  10   1      582.30      618.25     45.88 o 
 -10  10   1       37.87       21.90      9.30 o 
  -9  10   1      582.43      493.44     32.97 o 
  -8  10   1       67.07       57.32     34.75 o 
  -7  10   1      324.61      338.35     36.85 o 
  -6  10   1      835.05      786.05     49.60 o 
  -5  10   1      435.01      462.89     36.99 o 
  -4  10   1     1490.00     1606.68     77.83 o 
  -3  10   1      541.39      560.30     26.11 o 
  -2  10   1       87.10      115.67     29.66 o 
  -1  10   1        6.10        0.00      2.11 o 
   0  10   1      504.37      544.41     26.10 o 
   1  10   1        7.11        5.21     18.99 o 
   2  10   1      289.15      371.05     62.52 o 
   3  10   1       35.73       36.68     26.68 o 
   4  10   1       57.19       48.54     29.71 o 
   5  10   1      212.20      218.39     14.69 o 
   6  10   1      279.65      375.35     43.01 o 
   7  10   1     2387.18     2179.18     23.50 o 
   8  10   1      862.03      760.01     27.67 o 
   9  10   1     1076.00      938.49     70.17 o 
  10  10   1      203.13      255.71     33.67 o 
  11  10   1        4.19       17.71     47.61 o 
 -10  11   1       73.33       90.59     59.59 o 
  -9  11   1      126.85      121.40     15.91 o 
  -8  11   1       34.63       24.20      7.95 o 
  -7  11   1       12.41       34.20     27.20 o 
  -6  11   1      184.01      259.12     52.14 o 
  -5  11   1      115.85      145.99     65.39 o 
  -4  11   1      120.09      173.29     22.02 o 
  -3  11   1      194.66      269.67     65.75 o 
  -2  11   1       98.44      142.76     20.82 o 
  -1  11   1      985.62      954.06     45.21 o 
   0  11   1       66.03       70.74     26.81 o 
   1  11   1     1188.97     1243.53     66.88 o 
   2  11   1       14.59       23.07     22.47 o 
   3  11   1      775.01      759.68     50.60 o 
   4  11   1        0.03        0.00      0.85 o 
   5  11   1       75.83       63.64     74.34 o 
   6  11   1        2.99        0.00     24.05 o 
   7  11   1       60.51       67.09     69.60 o 
   8  11   1       30.77       31.34      9.00 o 
   9  11   1       61.54       46.44     25.79 o 
  -8  12   1       29.34       21.67      6.83 o 
  -7  12   1      655.83      736.82     76.43 o 
  -6  12   1      105.40      122.51     20.41 o 
  -5  12   1      194.48      230.64     81.88 o 
  -4  12   1      469.47      566.82     64.02 o 
  -3  12   1      421.71      387.69     17.66 o 
  -2  12   1       13.89       17.05     14.09 o 
  -1  12   1      284.15      335.33     51.10 o 
   0  12   1        8.67       34.85     60.75 o 
   1  12   1       53.40       45.92     35.09 o 
   2  12   1       53.44       37.44     51.81 o 
   3  12   1      338.91      283.99     12.95 o 
   4  12   1       31.42       27.41      7.77 o 
   5  12   1      103.35       84.09      6.81 o 
   6  12   1      540.58      545.67     31.79 o 
   7  12   1      341.88      324.25     12.02 o 
  -1  13   1       63.73      104.79    118.92 o 
 -20   0   2       48.36       76.53     56.75 o 
 -18   0   2      442.12      455.82     38.76 o 
 -16   0   2     3361.84     3272.11     56.15 o 
 -14   0   2       14.55       32.45     17.60 o 
 -12   0   2       60.34       67.54     21.03 o 
 -10   0   2     6315.54     6232.69     62.56 o 
  -8   0   2     3986.54     3864.61     95.77 o 
  -6   0   2     7398.46     6967.78     77.02 o 
  -4   0   2    40925.85    40007.30     53.78 o 
  -2   0   2    28431.66    27496.60     95.37 o 
   0   0   2    15879.17    15403.34     94.55 o 
   2   0   2    32284.17    31265.26     25.67 o 
   4   0   2     1845.15     1794.43     41.68 o 
   6   0   2     7879.24     7453.03    139.17 o 
   8   0   2        5.93      110.92     42.26 o 
  10   0   2      563.23      484.74     26.02 o 
  12   0   2     2746.75     2871.48     92.07 o 
  14   0   2     1919.33     1969.11     39.56 o 
  16   0   2     1910.33     2255.69     72.76 o 
  18   0   2       52.52       59.11     58.87 o 
 -20   1   2       58.49       72.53     32.67 o 
 -19   1   2        1.27        0.00      0.67 o 
 -18   1   2      373.01      344.59     41.93 o 
 -17   1   2       53.18       90.91     18.12 o 
 -16   1   2       95.95      117.87     12.27 o 
 -15   1   2      889.19      873.17     26.07 o 
 -14   1   2       56.88       50.75     10.59 o 
 -13   1   2      868.03      986.45     63.88 o 
 -12   1   2      228.09      214.81     12.27 o 
 -11   1   2      162.17      167.09     18.34 o 
 -10   1   2     1604.95     1478.45     32.99 o 
  -9   1   2     5608.54     5491.23     96.67 o 
  -8   1   2    26829.15    25314.08     32.01 o 
  -7   1   2     9020.38     8730.00    213.11 o 
  -6   1   2     1752.38     1711.32     86.05 o 
  -5   1   2     2566.22     2584.80     47.15 o 
  -4   1   2       18.79       19.36     13.20 o 
  -3   1   2    16638.57    16381.47     45.94 o 
  -2   1   2     5560.68     5224.41     82.54 o 
  -1   1   2     2804.91     2859.35     40.27 o 
   0   1   2      619.43      624.27     40.28 o 
   1   1   2     1894.99     2022.28     69.87 o 
   2   1   2    25954.11    25125.73    267.65 o 
   3   1   2      676.21      733.92     33.04 o 
   4   1   2     1407.52     1410.00     22.27 o 
   5   1   2     3052.19     3177.76     86.38 o 
   6   1   2     3525.37     3354.80    184.74 o 
   7   1   2     2501.79     2552.61     86.53 o 
   8   1   2     8799.35     8842.01    310.79 o 
   9   1   2     1624.43     1935.59     43.45 o 
  10   1   2     1637.78     1681.29    123.73 o 
  11   1   2        1.54       12.88     35.08 o 
  12   1   2        2.62       24.37     38.82 o 
  13   1   2       51.15       73.90     19.22 o 
  14   1   2      363.02      401.27     30.35 o 
  15   1   2      145.97      154.74     23.64 o 
  16   1   2        0.76        0.00     17.25 o 
  17   1   2        0.88        0.00     86.92 o 
  18   1   2      192.68      294.59     48.46 o 
 -19   2   2       30.79       33.31     27.92 o 
 -18   2   2      271.66      314.33     24.42 o 
 -17   2   2      408.82      417.62     25.95 o 
 -16   2   2      179.82      218.91     21.18 o 
 -15   2   2     1866.23     1756.71     55.91 o 
 -14   2   2       90.57       83.09     12.77 o 
 -13   2   2      682.18      718.05     78.41 o 
 -12   2   2      192.88      226.88     22.15 o 
 -11   2   2     2413.89     2370.94     40.40 o 
 -10   2   2     3422.42     3341.42     40.51 o 
  -9   2   2     9579.49     8978.65    214.10 o 
  -8   2   2     1028.68     1387.46     44.25 o 
  -7   2   2     8943.10     8389.80     32.42 o 
  -6   2   2    16397.65    15375.70    117.97 o 
  -5   2   2    11984.87    11723.31     45.29 o 
  -4   2   2    17015.49    16167.18    293.14 o 
  -3   2   2     1714.11     1784.21     83.28 o 
  -2   2   2     1169.80     1345.34     39.49 o 
  -1   2   2     9892.56     9502.86     97.48 o 
   0   2   2    29963.70    29059.78    427.30 o 
   1   2   2      516.97      743.12     62.73 o 
   2   2   2      781.66      819.79     54.94 o 
   3   2   2     9095.46     8990.89     49.10 o 
   4   2   2      293.38      329.53     28.73 o 
   5   2   2     7886.67     7565.63     91.79 o 
   6   2   2     5932.42     5869.04     37.77 o 
   7   2   2      528.67      610.42     46.89 o 
   8   2   2      746.12      853.68     50.03 o 
   9   2   2       56.17       54.56     17.00 o 
  10   2   2     1788.07     1944.67     66.87 o 
  11   2   2      238.46      270.47     44.40 o 
  12   2   2      597.84      591.27     17.10 o 
  13   2   2      714.57      731.99     32.22 o 
  14   2   2      349.93      298.83     13.87 o 
  15   2   2      594.10      575.94     27.75 o 
  16   2   2     1108.57     1010.62     17.74 o 
  17   2   2      325.20      285.56     34.49 o 
  18   2   2      135.60      227.97     64.77 o 
 -19   3   2      143.60      216.34     49.82 o 
 -18   3   2      239.37      343.80     46.99 o 
 -17   3   2      238.82      237.49     42.04 o 
 -16   3   2       24.46       43.58     14.19 o 
 -15   3   2        1.09        0.00      9.57 o 
 -14   3   2      490.58      448.57     14.05 o 
 -13   3   2      570.21      559.28     23.18 o 
 -12   3   2      303.57      313.02     31.39 o 
 -11   3   2     3240.51     3100.79     26.28 o 
 -10   3   2     1235.96     1222.03    129.58 o 
  -9   3   2     4347.14     4178.96     47.12 o 
  -8   3   2       26.96       39.29      7.09 o 
  -7   3   2     2421.31     2619.68     32.64 o 
  -6   3   2      267.34      291.03     14.56 o 
  -5   3   2     6029.64     5751.00     19.66 o 
  -4   3   2     5275.44     5037.43     90.99 o 
  -3   3   2      204.30      187.43     32.70 o 
  -2   3   2     1594.89     1625.88     34.31 o 
  -1   3   2     7992.91     7676.36     72.88 o 
   0   3   2      303.89      319.19     25.36 o 
   1   3   2     1609.93     1816.55     78.64 o 
   2   3   2     1646.13     1979.30     65.65 o 
   3   3   2     1039.55     1010.47     14.15 o 
   4   3   2        7.57        6.70     26.23 o 
   5   3   2     2107.81     2031.67     55.47 o 
   6   3   2     1324.20     1384.10     39.98 o 
   7   3   2       65.49       80.47     39.17 o 
   8   3   2        6.57        7.04     17.31 o 
   9   3   2     4021.74     3903.85    132.09 o 
  10   3   2       65.14       57.10     11.97 o 
  11   3   2     4285.07     3965.43     31.70 o 
  12   3   2       38.57       37.52     22.12 o 
  13   3   2      748.00      810.13     33.02 o 
  14   3   2      150.22      149.73     29.92 o 
  15   3   2       18.94       22.72      7.45 o 
  16   3   2       55.15       64.31     48.44 o 
  17   3   2       40.72       54.46     25.47 o 
 -19   4   2      460.79      498.71     41.35 o 
 -18   4   2      305.42      296.70     17.24 o 
 -17   4   2       59.78      138.66     67.30 o 
 -16   4   2        2.86        7.36     39.03 o 
 -15   4   2      128.02      158.24     24.37 o 
 -14   4   2     2023.39     1900.58     67.60 o 
 -13   4   2     1667.63     1614.96    119.44 o 
 -12   4   2     1444.32     1498.97     40.99 o 
 -11   4   2     1862.18     1775.48     68.74 o 
 -10   4   2       22.24       26.70      8.98 o 
  -9   4   2      208.14      197.63     15.37 o 
  -8   4   2       42.60       61.53      6.19 o 
  -7   4   2       11.85       12.34      6.90 o 
  -6   4   2      175.76      257.48     24.74 o 
  -5   4   2       27.90       38.85     49.15 o 
  -4   4   2     8705.86     9130.45    168.51 o 
  -3   4   2       25.70       88.73     20.92 o 
  -2   4   2     9730.99    10548.33    112.15 o 
  -1   4   2     9619.16    10083.44    257.85 o 
   0   4   2      253.50      303.36     26.68 o 
   1   4   2       18.07       23.09     12.12 o 
   2   4   2      139.93      119.19     19.57 o 
   3   4   2     4223.01     4085.29     37.99 o 
   4   4   2     1125.46     1228.08     65.04 o 
   5   4   2     7858.54     7329.82    268.04 o 
   6   4   2      460.06      509.70     33.77 o 
   7   4   2     1205.37     1300.52     95.40 o 
   8   4   2      106.78      108.60     27.64 o 
   9   4   2     1060.77     1034.61     41.21 o 
  10   4   2     1007.28     1051.12     44.67 o 
  11   4   2      939.96     1090.26     40.02 o 
  12   4   2      183.40      187.34     23.89 o 
  13   4   2      415.22      425.43     32.40 o 
  14   4   2      176.03      191.04     26.74 o 
  15   4   2     1029.56      981.91     29.14 o 
  16   4   2       63.68       65.96     28.95 o 
  17   4   2     1058.63      942.89     23.36 o 
 -18   5   2       36.02       22.50     33.33 o 
 -17   5   2        0.63        0.00     10.55 o 
 -16   5   2      583.33      572.01     34.63 o 
 -15   5   2      157.86      151.45     11.70 o 
 -14   5   2       55.70       61.79     57.13 o 
 -13   5   2       69.06      109.60     37.05 o 
 -12   5   2     2869.31     2953.48     39.81 o 
 -11   5   2      308.34      362.79     22.19 o 
 -10   5   2      635.09      592.77     22.44 o 
  -9   5   2        1.41        0.00     20.39 o 
  -8   5   2      447.37      439.17     22.07 o 
  -7   5   2     1420.03     1322.86     21.52 o 
  -6   5   2    14347.76    14613.48    145.37 o 
  -5   5   2     2881.68     2890.01     58.01 o 
  -4   5   2     3691.30     3874.02     93.20 o 
  -3   5   2        7.05      129.21     35.81 o 
  -2   5   2     1532.39     1792.34    102.33 o 
  -1   5   2      370.55      375.26      6.30 o 
   0   5   2     2710.39     2956.66     65.31 o 
   1   5   2        0.44        0.00     10.99 o 
   2   5   2       60.28       59.50     13.34 o 
   3   5   2      180.54      246.95     38.65 o 
   4   5   2     5537.40     5219.05     46.11 o 
   5   5   2      683.22      746.49     45.31 o 
   6   5   2     5093.51     4798.34     50.63 o 
   7   5   2      662.04      666.16     27.59 o 
   8   5   2        7.18        7.31     10.62 o 
   9   5   2      437.34      517.29     27.47 o 
  10   5   2     2116.00     2018.96     97.54 o 
  11   5   2      369.81      503.46     53.70 o 
  12   5   2     3415.59     3370.11     72.63 o 
  13   5   2       28.01       36.06     21.55 o 
  14   5   2      261.94      271.58     39.77 o 
  15   5   2      201.72      235.42     24.99 o 
  16   5   2       19.98        8.56     15.12 o 
 -18   6   2      415.50      444.84     46.55 o 
 -17   6   2      132.78      305.76     82.07 o 
 -16   6   2       32.30       43.82     18.28 o 
 -15   6   2       23.80       16.58     20.13 o 
 -14   6   2      866.89     1064.77    224.65 o 
 -13   6   2      168.75      169.10     28.26 o 
 -12   6   2     2606.76     2789.52     59.49 o 
 -11   6   2       43.29       44.13      7.15 o 
 -10   6   2       43.54       71.51     39.68 o 
  -9   6   2      402.73      359.13     45.73 o 
  -8   6   2       46.51       37.42     14.37 o 
  -7   6   2      439.50      464.55     24.11 o 
  -6   6   2       51.74       41.25     18.67 o 
  -5   6   2        0.06        0.00     11.26 o 
  -4   6   2     3202.02     3269.33     45.58 o 
  -3   6   2     1793.61     1792.30     38.62 o 
  -2   6   2     5159.44     4858.52     85.80 o 
  -1   6   2     4608.22     4552.03     60.16 o 
   0   6   2      148.15      160.29     32.76 o 
   1   6   2        1.63        0.00     10.12 o 
   2   6   2     3329.17     3609.92     60.25 o 
   3   6   2      151.90      171.01     12.10 o 
   4   6   2     5306.41     4960.32     67.41 o 
   5   6   2      155.90      226.07     45.23 o 
   6   6   2      352.28      351.93     53.92 o 
   7   6   2      621.06      667.04     34.85 o 
   8   6   2       10.34       17.70     32.95 o 
   9   6   2      111.97      119.83     22.29 o 
  10   6   2       89.64      145.98     31.86 o 
  11   6   2      265.13      330.91     36.81 o 
  12   6   2     1310.39     1272.77     92.25 o 
  13   6   2        0.56        0.00     13.35 o 
  14   6   2      243.38      238.42     24.45 o 
  15   6   2       56.27       41.69     27.89 o 
  16   6   2       37.82       27.27     16.02 o 
 -17   7   2      155.89      137.31     34.03 o 
 -16   7   2       39.65       53.20     36.58 o 
 -15   7   2        9.22        4.96     17.63 o 
 -14   7   2       53.66       94.02     52.46 o 
 -13   7   2       11.49       21.87     24.92 o 
 -12   7   2      645.22      619.43     12.65 o 
 -11   7   2      300.62      358.96     43.68 o 
 -10   7   2      129.25      196.86     43.92 o 
  -9   7   2      744.34      686.04     27.39 o 
  -8   7   2        3.89       25.05     44.69 o 
  -7   7   2     3422.67     3467.19     51.28 o 
  -6   7   2      378.32      401.53     27.97 o 
  -5   7   2      886.97      804.11    192.33 o 
  -4   7   2     2495.22     2326.33    128.10 o 
  -3   7   2       67.90       74.58     18.36 o 
  -2   7   2      189.18      219.90     30.94 o 
  -1   7   2      408.69      359.76     34.15 o 
   0   7   2     1784.20     1759.13    134.74 o 
   1   7   2       34.46       32.34      8.15 o 
   2   7   2       33.25       50.41     37.46 o 
   3   7   2      646.65      621.60     20.89 o 
   4   7   2      130.57      189.47     20.90 o 
   5   7   2     2502.12     2586.69     87.22 o 
   6   7   2     1924.30     2041.46     38.97 o 
   7   7   2     2174.17     2378.41    106.34 o 
   8   7   2      754.55      901.58     90.06 o 
   9   7   2      545.55      460.11     27.12 o 
  10   7   2      366.65      419.78     48.62 o 
  11   7   2      502.68      502.50     27.47 o 
  12   7   2      118.85      105.37     40.49 o 
  13   7   2        1.92        0.00     10.75 o 
  14   7   2        2.91       14.81     35.23 o 
  15   7   2       37.90       48.86     46.57 o 
 -16   8   2       43.37       52.54     27.06 o 
 -15   8   2      378.95      347.82     58.26 o 
 -14   8   2       23.64       22.52     57.97 o 
 -13   8   2      288.13      322.10     39.35 o 
 -12   8   2      141.38      227.13     75.71 o 
 -11   8   2       60.59       81.58     32.71 o 
 -10   8   2      186.87      203.59     46.30 o 
  -9   8   2      167.29      199.66     42.39 o 
  -8   8   2       95.57       59.37     28.14 o 
  -7   8   2      206.16      260.90     35.63 o 
  -6   8   2     1998.10     1984.15     52.46 o 
  -5   8   2     1839.38     1700.86     33.64 o 
  -4   8   2     1964.65     1918.26     28.24 o 
  -3   8   2      703.33      656.36     16.02 o 
  -2   8   2      141.37      222.13     29.49 o 
  -1   8   2     1517.07     1578.38     54.80 o 
   0   8   2      427.98      383.04      8.07 o 
   1   8   2     3817.82     3657.52     71.82 o 
   2   8   2     1174.74     1175.93     40.92 o 
   3   8   2     1157.25     1407.95     63.19 o 
   4   8   2      157.33      210.80     25.97 o 
   5   8   2      618.27      562.29     22.16 o 
   6   8   2     1328.46     1445.73     65.58 o 
   7   8   2      211.70      244.76     25.30 o 
   8   8   2      608.56      713.16     54.67 o 
   9   8   2      350.01      322.14     14.81 o 
  10   8   2      576.24      586.57     15.63 o 
  11   8   2      225.23      216.71     41.17 o 
  12   8   2        6.51        8.78     28.31 o 
  13   8   2      275.23      387.71     82.48 o 
  14   8   2      116.96      148.55     82.89 o 
 -14   9   2       35.05       48.47     31.51 o 
 -13   9   2        9.54        4.64     62.31 o 
 -12   9   2       62.24       73.19     42.56 o 
 -11   9   2      315.20      337.39     15.72 o 
 -10   9   2      314.70      317.02     28.26 o 
  -9   9   2     1117.79     1585.76     82.21 o 
  -8   9   2      911.11      876.92     34.03 o 
  -7   9   2        8.66        9.80     10.05 o 
  -6   9   2      310.74      354.27     89.38 o 
  -5   9   2      229.62      226.84     30.60 o 
  -4   9   2      178.81      179.59     11.06 o 
  -3   9   2     2329.26     2199.68     32.24 o 
  -2   9   2     2974.86     3052.42     47.61 o 
  -1   9   2        2.09        4.64     23.45 o 
   0   9   2      309.21      281.76     13.90 o 
   1   9   2     1045.98      977.74    147.69 o 
   2   9   2      394.50      359.34     57.92 o 
   3   9   2      139.17      146.75     19.97 o 
   4   9   2        0.39        0.00      2.39 o 
   5   9   2       32.26       27.80     19.87 o 
   6   9   2        1.13       20.65     18.77 o 
   7   9   2      551.27      526.54     33.23 o 
   8   9   2      437.35      536.28     58.32 o 
   9   9   2     1061.94     1005.19     35.33 o 
  10   9   2        0.73        0.00     19.25 o 
  11   9   2       92.35       97.09     24.37 o 
  12   9   2        2.61        0.00     30.49 o 
 -13  10   2       49.56       41.38     79.06 o 
 -12  10   2        7.18        2.28     18.13 o 
 -11  10   2       86.87       67.41     10.78 o 
 -10  10   2      202.15      242.76     34.27 o 
  -9  10   2      267.25      318.34     49.40 o 
  -8  10   2      495.81      464.28     34.54 o 
  -7  10   2        2.64       41.39     58.97 o 
  -6  10   2       10.32        3.63     18.10 o 
  -5  10   2      366.69      337.93     40.27 o 
  -4  10   2       50.38       71.30     50.99 o 
  -3  10   2       86.53      105.53     36.82 o 
  -2  10   2      126.08      134.42     19.45 o 
  -1  10   2       29.07       23.66     10.30 o 
   0  10   2      922.23      883.10     52.83 o 
   1  10   2        2.48        0.00     17.11 o 
   2  10   2     1220.30     1375.48     54.17 o 
   3  10   2      207.11      290.52     29.11 o 
   4  10   2      371.26      431.99     35.32 o 
   5  10   2      436.91      412.36     51.50 o 
   6  10   2        3.76        2.49     21.77 o 
   7  10   2        3.23        0.46     16.45 o 
   8  10   2       40.75       67.04     47.58 o 
   9  10   2        1.53        0.00     10.38 o 
  10  10   2       43.88       36.97     14.97 o 
  11  10   2        1.04        0.00     21.66 o 
 -11  11   2       32.86       43.75     23.07 o 
 -10  11   2      271.20      309.32     39.94 o 
  -9  11   2        3.10        0.00     30.82 o 
  -8  11   2      931.33      873.68     28.80 o 
  -7  11   2      221.98      272.87     36.22 o 
  -6  11   2      265.26      339.00     41.27 o 
  -5  11   2       62.70       53.66     16.53 o 
  -4  11   2      115.33      144.36     21.19 o 
  -3  11   2       85.40       81.22      4.66 o 
  -2  11   2      784.75      813.73     65.79 o 
  -1  11   2       19.81       13.46      6.81 o 
   0  11   2      210.63      205.29     25.52 o 
   1  11   2        1.07        6.61     31.74 o 
   2  11   2      173.95      194.81     47.50 o 
   3  11   2       23.94       22.68     34.10 o 
   4  11   2       39.92       44.23     20.88 o 
   5  11   2       59.72       70.42     59.29 o 
   6  11   2      209.06      223.11     35.79 o 
   7  11   2       20.19        9.74      9.72 o 
   8  11   2     1129.27     1016.11     25.20 o 
   9  11   2        3.21        0.00     21.79 o 
  -8  12   2       18.56       28.42     23.25 o 
  -7  12   2       56.15       59.23     16.20 o 
  -6  12   2      201.35      182.63     48.55 o 
  -5  12   2       35.14       58.10     45.38 o 
  -4  12   2        9.54        2.02     13.91 o 
  -3  12   2       90.38       83.72     54.39 o 
  -2  12   2      128.63      110.15     13.30 o 
  -1  12   2        0.63        7.30    127.16 o 
   0  12   2      742.93      748.60    122.69 o 
   1  12   2      255.94      430.46    122.45 o 
   2  12   2       94.45       67.35     36.74 o 
   3  12   2      212.85      225.65     47.33 o 
   4  12   2       29.06       27.55    124.10 o 
   5  12   2       39.63       51.54     18.27 o 
   6  12   2      133.45      258.98     59.68 o 
 -19   0   3      833.42      713.04     17.43 o 
 -17   0   3      828.21      862.28    110.08 o 
 -15   0   3       15.25       15.03     59.36 o 
 -13   0   3     1277.85     1384.48     46.77 o 
 -11   0   3       81.05       71.62     14.48 o 
  -9   0   3    17338.98    16924.78    233.80 o 
  -7   0   3    19675.94    19608.15     63.94 o 
  -5   0   3    24454.12    23785.22    279.50 o 
  -3   0   3     2688.41     2599.96     56.75 o 
  -1   0   3    15918.30    15871.85    208.52 o 
   1   0   3      185.39      182.03     87.13 o 
   3   0   3    27539.83    26921.08     66.64 o 
   5   0   3       30.52       81.71    118.92 o 
   7   0   3     2361.10     2304.90    116.33 o 
   9   0   3     8028.11     8467.72     98.90 o 
  11   0   3     2986.53     3124.38    127.40 o 
  13   0   3        7.56       40.74     90.90 o 
  15   0   3      172.18      326.38     93.25 o 
  17   0   3       81.66      122.69    114.21 o 
 -20   1   3        8.52       10.83     13.82 o 
 -19   1   3        1.14        0.00      2.55 o 
 -18   1   3       20.05       35.63     26.96 o 
 -17   1   3     1258.33     1096.44    144.20 o 
 -16   1   3      206.80      200.27     14.04 o 
 -15   1   3     2375.84     2147.81     17.96 o 
 -14   1   3      173.94      230.99     26.49 o 
 -13   1   3     1493.72     1580.52     64.63 o 
 -12   1   3      326.49      303.66     12.97 o 
 -11   1   3     3497.30     3128.70    181.59 o 
 -10   1   3     2043.97     2025.37     82.55 o 
  -9   1   3     1171.26     1220.68     28.14 o 
  -8   1   3        3.36       29.53     21.42 o 
  -7   1   3      456.46      454.37     12.25 o 
  -6   1   3      380.39      384.79     68.43 o 
  -5   1   3     5109.28     4958.13     49.79 o 
  -4   1   3    35475.36    34112.79    217.68 o 
  -3   1   3    16204.14    15518.74    250.50 o 
  -2   1   3     4750.01     5059.96     79.64 o 
  -1   1   3     2353.78     2589.95     54.50 o 
   0   1   3     8193.25     8283.88    137.41 o 
   1   1   3      952.40     1091.29     68.25 o 
   2   1   3      113.09      108.54      7.24 o 
   3   1   3     1008.31     1131.90    159.30 o 
   4   1   3     4308.80     4326.84    151.77 o 
   5   1   3     5068.77     5144.41    108.11 o 
   6   1   3      166.35      168.38     14.98 o 
   7   1   3     2327.57     2333.56     38.31 o 
   8   1   3      178.39      171.77     11.80 o 
   9   1   3     1401.93     1452.41     33.02 o 
  10   1   3      358.27      454.06     43.54 o 
  11   1   3      284.44      437.77     67.63 o 
  12   1   3     1185.41     1219.53    180.23 o 
  13   1   3      287.64      292.96     34.71 o 
  14   1   3     3965.97     3644.65     37.31 o 
  15   1   3     1121.70     1138.37     50.74 o 
  16   1   3      303.26      264.40     46.63 o 
  17   1   3      536.04      516.64     45.80 o 
 -20   2   3      102.52      160.27     32.30 o 
 -19   2   3        0.56        0.00     25.05 o 
 -18   2   3      257.64      265.46     48.30 o 
 -17   2   3     1042.95      986.16    132.53 o 
 -16   2   3      283.67      293.71     32.51 o 
 -15   2   3       41.68       49.10     12.84 o 
 -14   2   3       23.81       16.22      9.93 o 
 -13   2   3      615.09      613.50     35.36 o 
 -12   2   3     1501.06     1338.08    128.86 o 
 -11   2   3     1011.94     1002.30     32.47 o 
 -10   2   3     7354.43     6831.30     40.45 o 
  -9   2   3     1164.68     1179.91    103.81 o 
  -8   2   3     7269.92     6781.23     40.68 o 
  -7   2   3       40.34       28.16      2.44 o 
  -6   2   3     2357.35     2282.29    123.07 o 
  -5   2   3      404.74      381.01     26.30 o 
  -4   2   3       13.33       21.42     12.33 o 
  -3   2   3     2639.19     2600.10    102.32 o 
  -2   2   3     3315.83     3278.27     32.33 o 
  -1   2   3     3100.64     3204.06     38.09 o 
   0   2   3     1484.81     1532.21    106.68 o 
   1   2   3      691.19      849.35    191.66 o 
   2   2   3     6801.46     6737.18     55.10 o 
   3   2   3      174.31      182.05     24.80 o 
   4   2   3     3181.08     3292.45     85.38 o 
   5   2   3      134.25      127.69      6.70 o 
   6   2   3      247.62      292.76     27.91 o 
   7   2   3     2369.85     2740.17     65.86 o 
   8   2   3     3139.10     3165.31     59.93 o 
   9   2   3       76.47       71.71     40.95 o 
  10   2   3     4875.13     4628.52     23.26 o 
  11   2   3       21.83       27.24     19.81 o 
  12   2   3      203.08      243.03     24.03 o 
  13   2   3      457.76      477.06     44.07 o 
  14   2   3      385.88      445.22     34.21 o 
  15   2   3       78.23       71.39      9.42 o 
  16   2   3       49.67       79.61     10.83 o 
  17   2   3      203.95      272.97     44.87 o 
 -20   3   3        6.73       16.85     18.26 o 
 -19   3   3       54.91       50.97     12.11 o 
 -18   3   3      417.57      465.12     46.07 o 
 -17   3   3      180.23      202.78     27.79 o 
 -16   3   3      614.74      596.96     18.89 o 
 -15   3   3       36.38       31.85     12.27 o 
 -14   3   3     1301.75     1177.61     13.40 o 
 -13   3   3      650.85      624.07     39.43 o 
 -12   3   3     1621.63     1498.30     25.46 o 
 -11   3   3      789.86      791.08     37.39 o 
 -10   3   3     1597.11     1838.54     34.77 o 
  -9   3   3        5.92        0.00      1.86 o 
  -8   3   3       60.07       73.57     11.70 o 
  -7   3   3     6429.63     6027.19    162.86 o 
  -6   3   3      648.42      639.51     98.66 o 
  -5   3   3      732.74      790.78     66.63 o 
  -4   3   3     3503.08     3270.02     13.20 o 
  -3   3   3    12677.66    12399.10    178.24 o 
  -2   3   3     2218.14     2121.06     87.67 o 
  -1   3   3     9822.66     9392.90     26.25 o 
   0   3   3    18081.06    18381.31    154.68 o 
   1   3   3       77.49      208.77     38.12 o 
   2   3   3     4290.23     4099.53     43.96 o 
   3   3   3     1759.74     1696.77     52.31 o 
   4   3   3     4232.06     4121.77     23.97 o 
   5   3   3        6.13        8.48     48.37 o 
   6   3   3       15.04       67.77     20.32 o 
   7   3   3        4.90        8.69     22.37 o 
   8   3   3      326.38      387.56     20.80 o 
   9   3   3      497.32      596.12     40.62 o 
  10   3   3     3241.82     3263.19     68.02 o 
  11   3   3        0.04        0.00     52.29 o 
  12   3   3      302.23      254.28     48.63 o 
  13   3   3     1479.96     1561.13     36.38 o 
  14   3   3      478.57      465.26     13.43 o 
  15   3   3       31.32       50.15     45.68 o 
  16   3   3      901.06      787.91     35.91 o 
  17   3   3       36.41       60.85     29.93 o 
 -19   4   3       18.91       10.69     27.00 o 
 -18   4   3       68.08      108.98     74.52 o 
 -17   4   3      124.55      145.42     76.18 o 
 -16   4   3      627.89      630.21     23.93 o 
 -15   4   3      379.13      426.95     55.98 o 
 -14   4   3      250.25      272.30     34.95 o 
 -13   4   3      264.08      307.00     18.60 o 
 -12   4   3      662.92      656.97     25.64 o 
 -11   4   3     3445.83     3127.25     16.41 o 
 -10   4   3     1705.84     1652.44    115.42 o 
  -9   4   3     1680.95     1688.42     18.34 o 
  -8   4   3      173.95      179.77     18.22 o 
  -7   4   3      227.60      233.51     13.36 o 
  -6   4   3     4298.91     4378.00     45.47 o 
  -5   4   3      943.80      898.41     21.11 o 
  -4   4   3    11642.39    11196.79     72.80 o 
  -3   4   3     1158.25     1134.63     27.14 o 
  -2   4   3        3.65       29.54     17.27 o 
  -1   4   3     1853.40     1953.67     35.65 o 
   0   4   3    10307.72    10478.30     41.90 o 
   1   4   3      106.70       97.03     13.80 o 
   2   4   3      601.13      846.77     53.02 o 
   3   4   3     1812.37     1931.09    171.42 o 
   4   4   3     2449.84     2456.34    132.04 o 
   5   4   3     3522.55     3516.70     70.49 o 
   6   4   3     5630.27     5657.33     60.19 o 
   7   4   3        6.95       12.65     54.19 o 
   8   4   3      505.51      531.42     45.97 o 
   9   4   3       12.98        7.17     34.31 o 
  10   4   3       63.29       59.69      8.42 o 
  11   4   3     1181.35     1263.91     58.65 o 
  12   4   3     1040.00      999.52     89.11 o 
  13   4   3      119.51       96.58      2.93 o 
  14   4   3      213.78      310.54     40.01 o 
  15   4   3        0.32        0.00      3.98 o 
  16   4   3      190.24      244.42     54.84 o 
 -19   5   3      343.96      282.52     17.43 o 
 -18   5   3       94.19      175.46     51.79 o 
 -17   5   3      466.10      454.33     20.37 o 
 -16   5   3      125.24      176.95     45.96 o 
 -15   5   3        6.32       13.07     84.71 o 
 -14   5   3      305.69      264.50     32.38 o 
 -13   5   3      507.44      435.48     21.11 o 
 -12   5   3      451.60      472.38     32.62 o 
 -11   5   3     1339.29     1288.20     23.45 o 
 -10   5   3      974.89     1028.42     24.09 o 
  -9   5   3     1096.79     1103.52     33.03 o 
  -8   5   3       79.63       73.50      4.36 o 
  -7   5   3        3.36        3.76      7.91 o 
  -6   5   3       55.88       41.16     32.92 o 
  -5   5   3      885.61      841.29     17.64 o 
  -4   5   3      163.70      149.31      6.38 o 
  -3   5   3     3495.83     3710.54     45.60 o 
  -2   5   3     1541.29     1632.52     62.46 o 
  -1   5   3     2690.60     2594.86     49.50 o 
   0   5   3        5.28       11.81     16.82 o 
   1   5   3     1943.29     2035.78     53.16 o 
   2   5   3       33.94       34.49     13.85 o 
   3   5   3     3838.20     3651.99     48.76 o 
   4   5   3     1792.30     1712.42     18.11 o 
   5   5   3      588.26      550.58     21.75 o 
   6   5   3      100.24      201.22     57.64 o 
   7   5   3     1017.55     1239.74    105.22 o 
   8   5   3       12.84        6.64      7.37 o 
   9   5   3       14.88        3.18     35.88 o 
  10   5   3       91.56       90.33     32.50 o 
  11   5   3     2014.98     1997.34     27.00 o 
  12   5   3      193.49      201.85     23.56 o 
  13   5   3     1232.68     1285.00     46.90 o 
  14   5   3      222.96      238.81     12.49 o 
  15   5   3      116.73      250.62     66.16 o 
  16   5   3       75.64       62.32     47.57 o 
 -18   6   3        1.63        0.00     21.08 o 
 -17   6   3       10.85        7.18     12.72 o 
 -16   6   3       22.78       18.18     25.11 o 
 -15   6   3      142.17      196.27     23.31 o 
 -14   6   3       12.55       22.78     18.01 o 
 -13   6   3       34.83       26.78     73.83 o 
 -12   6   3       13.83       11.08      0.94 o 
 -11   6   3     2837.18     2747.45     80.30 o 
 -10   6   3      356.91      513.15     81.25 o 
  -9   6   3     1160.15     1165.47    113.21 o 
  -8   6   3      576.14      594.29     22.42 o 
  -7   6   3     1644.49     1664.30    169.70 o 
  -6   6   3      121.96      138.22     27.37 o 
  -5   6   3     5592.34     5448.08     40.00 o 
  -4   6   3      995.90     1019.65     40.29 o 
  -3   6   3      830.36      829.76     26.36 o 
  -2   6   3       98.55      104.55     13.77 o 
  -1   6   3      194.34      267.77     33.19 o 
   0   6   3       19.16       21.52      6.56 o 
   1   6   3     2448.58     2437.07     20.54 o 
   2   6   3        0.06        0.00     15.11 o 
   3   6   3     1835.01     1749.41     90.64 o 
   4   6   3     1034.64     1236.55     60.99 o 
   5   6   3     6070.63     5827.22     56.13 o 
   6   6   3     2305.71     2425.87     49.66 o 
   7   6   3     2231.24     2117.62     52.91 o 
   8   6   3      296.35      331.20     23.95 o 
   9   6   3      318.70      359.81     32.86 o 
  10   6   3      276.77      298.35     39.09 o 
  11   6   3      931.97      916.83     53.42 o 
  12   6   3       40.22       29.98      8.82 o 
  13   6   3      328.38      314.50     16.42 o 
  14   6   3        8.55        9.88     14.38 o 
  15   6   3       21.16       22.49     28.82 o 
 -17   7   3        7.47        0.56     50.54 o 
 -16   7   3      764.24      699.81     46.04 o 
 -15   7   3      636.02      607.61     34.16 o 
 -14   7   3        3.36       28.88     76.04 o 
 -13   7   3     1574.23     1521.20     30.02 o 
 -12   7   3      109.11      120.24     17.66 o 
 -11   7   3        7.60       12.99     17.41 o 
 -10   7   3     2471.81     2410.07     41.92 o 
  -9   7   3      958.87      984.42     46.38 o 
  -8   7   3      815.38      878.78     59.00 o 
  -7   7   3     1501.24     1505.25     52.13 o 
  -6   7   3       59.36       55.57     26.24 o 
  -5   7   3       50.91       58.06     11.83 o 
  -4   7   3        5.54       19.45     23.51 o 
  -3   7   3     1930.47     2261.65     44.35 o 
  -2   7   3     2937.12     3030.27     47.28 o 
  -1   7   3       30.31       27.98     24.27 o 
   0   7   3     2428.85     2536.16     55.50 o 
   1   7   3      407.01      435.50     27.81 o 
   2   7   3     1040.89     1041.02     38.37 o 
   3   7   3     4459.76     4044.98     22.96 o 
   4   7   3     1652.95     1653.01     57.48 o 
   5   7   3      935.64     1224.67     58.31 o 
   6   7   3     2312.32     2257.67     68.80 o 
   7   7   3      104.30      114.50     30.34 o 
   8   7   3      941.05      876.35     30.03 o 
   9   7   3        6.10       25.74     39.85 o 
  10   7   3      102.79      160.55     48.30 o 
  11   7   3        3.38        1.72     12.20 o 
  12   7   3      276.47      356.78     62.88 o 
  13   7   3       62.54       44.81     26.85 o 
  14   7   3        5.15       10.06     38.71 o 
 -16   8   3       12.73        4.16     61.07 o 
 -15   8   3        8.15       11.05     56.26 o 
 -14   8   3        0.05        0.00     34.00 o 
 -13   8   3       38.02       32.69     28.04 o 
 -12   8   3      150.73      179.75     57.60 o 
 -11   8   3      166.29      210.20     25.11 o 
 -10   8   3      974.92      995.85     40.39 o 
  -9   8   3      593.63      597.67     43.73 o 
  -8   8   3      908.52      903.74     45.64 o 
  -7   8   3      195.78      232.60     26.14 o 
  -6   8   3      407.84      515.70     78.39 o 
  -5   8   3      873.28      905.87     56.50 o 
  -4   8   3     1231.42     1603.43     50.65 o 
  -3   8   3       51.65       51.00     58.64 o 
  -2   8   3     2245.75     2208.07     48.62 o 
  -1   8   3       56.94       97.74     43.62 o 
   0   8   3      368.60      445.59     36.51 o 
   1   8   3      138.02      122.66     19.67 o 
   2   8   3      640.94      637.93     30.64 o 
   3   8   3      916.22      819.43     56.79 o 
   4   8   3       94.13      148.00     24.76 o 
   5   8   3       97.57       88.83      8.82 o 
   6   8   3       91.50       94.90     50.92 o 
   7   8   3     2335.74     2365.80    109.75 o 
   8   8   3     1826.81     1737.28     70.35 o 
   9   8   3       16.87       22.59     28.52 o 
  10   8   3      922.90      839.87     30.60 o 
  11   8   3      630.24      578.96     78.45 o 
  12   8   3       44.68       34.32      7.46 o 
  13   8   3       87.22       80.84     34.83 o 
 -15   9   3       61.59       41.38     33.78 o 
 -14   9   3      621.04      594.94     30.26 o 
 -13   9   3        7.54        7.21     67.02 o 
 -12   9   3      461.80      407.34     27.20 o 
 -11   9   3       11.65       57.79     59.11 o 
 -10   9   3       78.96       77.22     48.63 o 
  -9   9   3        4.42       15.92     30.00 o 
  -8   9   3        8.74        0.00     24.68 o 
  -7   9   3      136.96      153.66     53.96 o 
  -6   9   3       41.50       49.79     27.68 o 
  -5   9   3        4.84        5.79     12.08 o 
  -4   9   3      205.64      257.45     28.26 o 
  -3   9   3       12.91       12.98     73.92 o 
  -2   9   3       29.73       35.12     39.06 o 
  -1   9   3      273.09      286.02     51.80 o 
   0   9   3      447.07      442.09     22.90 o 
   1   9   3     1078.56     1046.10     47.77 o 
   2   9   3     5010.47     4462.15      8.55 o 
   3   9   3        6.90        0.00      6.14 o 
   4   9   3     1694.68     1873.06     49.11 o 
   5   9   3       93.94      108.80     64.07 o 
   6   9   3       48.83       64.07     18.87 o 
   7   9   3      119.76      142.40     56.52 o 
   8   9   3       58.89       46.16      4.00 o 
   9   9   3      489.69      581.09     44.51 o 
  10   9   3       18.44       20.52     31.35 o 
  11   9   3       38.95       49.12     39.67 o 
  12   9   3       12.94       17.92     19.01 o 
 -13  10   3       34.35       49.77     26.94 o 
 -12  10   3       27.21       49.96     75.64 o 
 -11  10   3       19.61       20.78     31.15 o 
 -10  10   3       90.66      174.82     44.75 o 
  -9  10   3     1152.21     1090.01     10.96 o 
  -8  10   3      632.32      718.48     54.02 o 
  -7  10   3      330.28      351.48     26.89 o 
  -6  10   3      396.92      412.20     32.14 o 
  -5  10   3        9.60       35.06     62.96 o 
  -4  10   3      387.62      481.56     40.21 o 
  -3  10   3     1431.82     1481.28    121.74 o 
  -2  10   3      310.61      347.57     53.69 o 
  -1  10   3      912.00      842.37      8.48 o 
   0  10   3      347.76      399.50     27.02 o 
   1  10   3      342.27      402.65     54.94 o 
   2  10   3       57.13       44.04     22.03 o 
   3  10   3       30.25      146.28     46.68 o 
   4  10   3      172.10      142.19     17.08 o 
   5  10   3       29.50       21.19     29.23 o 
   6  10   3      279.56      303.28     48.74 o 
   7  10   3      205.72      220.74     24.03 o 
   8  10   3      563.79      473.60     75.75 o 
   9  10   3      961.83      943.40     46.77 o 
  10  10   3      282.15      264.47     48.63 o 
 -11  11   3      114.02      129.85     63.95 o 
 -10  11   3      233.38      390.75     74.33 o 
  -9  11   3      203.33      246.48     50.51 o 
  -8  11   3       27.02       29.33     51.15 o 
  -7  11   3      100.51      115.07     47.10 o 
  -6  11   3       51.62       48.71     18.45 o 
  -5  11   3      120.29      191.14     53.78 o 
  -4  11   3      206.78      259.01     33.60 o 
  -3  11   3      323.19      393.49     52.24 o 
  -2  11   3        2.65        0.00      4.47 o 
  -1  11   3      329.41      272.92     96.31 o 
   0  11   3      199.92      233.60     27.32 o 
   1  11   3     1027.74     1056.14    117.27 o 
   2  11   3       44.49       58.69     60.61 o 
   3  11   3      737.87      664.42     42.72 o 
   4  11   3       21.89       39.72     63.14 o 
   5  11   3      103.22      169.26     33.86 o 
   6  11   3       95.00      143.83     18.66 o 
   7  11   3        0.31        0.00     11.32 o 
   8  11   3       92.27       95.13     75.43 o 
  -8  12   3      115.79      166.74     32.36 o 
  -7  12   3      196.84      236.58     26.39 o 
  -6  12   3      133.84      193.50     28.49 o 
  -5  12   3      612.58      556.76     24.96 o 
  -4  12   3       77.54       94.10     65.52 o 
  -3  12   3      194.91      282.90     60.09 o 
  -2  12   3      141.57      117.49      5.30 o 
  -1  12   3       38.28       52.63     20.94 o 
   0  12   3       46.78       53.69     29.91 o 
   1  12   3        0.72        0.00     39.09 o 
   2  12   3       26.58       50.39     77.94 o 
   3  12   3       27.71       32.97     18.13 o 
   4  12   3      163.41      289.88     66.88 o 
   5  12   3       24.00       44.27     30.85 o 
 -20   0   4      344.14      439.65     71.59 o 
 -18   0   4      438.05      385.82     15.31 o 
 -16   0   4      342.18      332.87     14.18 o 
 -14   0   4      587.11      593.96     63.83 o 
 -12   0   4     3467.04     3567.69     39.69 o 
 -10   0   4     6440.40     6364.83    231.79 o 
  -8   0   4     1553.75     1513.98     98.76 o 
  -6   0   4     2982.91     3018.87     42.46 o 
  -4   0   4    29023.00    27684.10    153.54 o 
  -2   0   4    16030.14    16473.19     82.42 o 
   0   0   4    57030.19    53503.38    350.99 o 
   2   0   4       48.65      164.37     59.58 o 
   4   0   4     3138.83     3001.46      2.35 o 
   6   0   4    21353.54    20835.74     28.26 o 
   8   0   4       61.33       52.28    114.21 o 
  10   0   4       14.65        1.88     12.48 o 
  12   0   4      173.33      175.91      2.83 o 
  14   0   4     1937.03     2028.45     79.12 o 
  16   0   4     1315.60     1166.35     18.84 o 
 -20   1   4      159.25      207.35     47.45 o 
 -19   1   4      286.88      329.75     17.92 o 
 -18   1   4     1672.91     1442.39     86.99 o 
 -17   1   4      128.83      201.54     19.46 o 
 -16   1   4      129.30      143.94     14.42 o 
 -15   1   4       23.81       19.25      6.37 o 
 -14   1   4     1013.08     1106.11     68.91 o 
 -13   1   4       66.83       71.88     13.77 o 
 -12   1   4      103.13      160.83     25.58 o 
 -11   1   4      327.32      428.58     26.48 o 
 -10   1   4       27.95       18.72      8.34 o 
  -9   1   4     5819.94     5419.70    108.54 o 
  -8   1   4     3259.22     3177.83     36.56 o 
  -7   1   4     6783.04     6491.68    157.53 o 
  -6   1   4      236.61      242.25     12.85 o 
  -5   1   4        4.71        4.49     16.92 o 
  -4   1   4     5768.77     5735.54     52.81 o 
  -3   1   4    16243.68    15816.53     54.70 o 
  -2   1   4     3178.58     3354.44     35.27 o 
  -1   1   4    68731.58    64574.51    144.52 o 
   0   1   4     3778.63     3724.41    142.00 o 
   1   1   4     2269.68     2635.41     41.88 o 
   2   1   4     1372.81     1377.97    103.59 o 
   3   1   4     1030.52     1447.83     42.99 o 
   4   1   4      326.42      310.65     27.67 o 
   5   1   4     3838.98     3770.24     52.14 o 
   6   1   4       65.76      118.10     29.40 o 
   7   1   4      605.48      603.53     48.51 o 
   8   1   4     6444.47     6265.10     40.41 o 
   9   1   4     2160.88     2107.86    188.09 o 
  10   1   4      760.99      697.98     74.98 o 
  11   1   4     1871.45     1726.68     31.91 o 
  12   1   4       59.49       64.09     49.59 o 
  13   1   4       49.53       50.94     16.40 o 
  14   1   4        4.92       18.62     56.52 o 
  15   1   4       86.95      113.16     34.70 o 
  16   1   4       42.55       38.57     17.43 o 
  17   1   4       45.16       36.97     46.80 o 
 -20   2   4      287.00      287.61     61.93 o 
 -19   2   4      233.15      303.79     28.28 o 
 -18   2   4       96.96       90.63     11.70 o 
 -17   2   4      318.25      334.79     27.07 o 
 -16   2   4     2374.91     2440.40     41.30 o 
 -15   2   4     1290.76     1544.80     51.73 o 
 -14   2   4      456.45      498.04     19.19 o 
 -13   2   4     4697.63     4598.41     42.99 o 
 -12   2   4      327.41      370.01     35.93 o 
 -11   2   4     2166.43     2198.73     35.05 o 
 -10   2   4       33.45       47.75     17.09 o 
  -9   2   4       15.40       22.36      7.66 o 
  -8   2   4      186.73      164.27      9.04 o 
  -7   2   4     1971.72     2083.57     25.89 o 
  -6   2   4     2065.33     1957.26     96.17 o 
  -5   2   4     6478.91     6402.74     42.30 o 
  -4   2   4     7208.36     7504.57    275.69 o 
  -3   2   4    10775.02    10500.37    102.41 o 
  -2   2   4    22707.60    21390.05     30.45 o 
  -1   2   4     4399.39     4371.28     71.40 o 
   0   2   4     2313.73     2291.29     85.54 o 
   1   2   4       40.17       58.59     20.97 o 
   2   2   4     4051.91     4085.82     70.16 o 
   3   2   4      743.47      919.18     37.90 o 
   4   2   4       13.34       41.37     22.12 o 
   5   2   4    10013.86     9763.51     49.64 o 
   6   2   4      418.86      449.10     26.73 o 
   7   2   4      766.28      984.00     31.00 o 
   8   2   4     2162.00     2283.09     43.99 o 
   9   2   4      160.55      167.41     33.03 o 
  10   2   4       19.09       73.07     26.80 o 
  11   2   4      774.46      835.53     25.58 o 
  12   2   4       83.19      102.24     28.62 o 
  13   2   4      337.95      386.84     31.38 o 
  14   2   4       31.92       58.71     64.60 o 
  15   2   4      881.04      838.94     45.68 o 
  16   2   4      237.76      210.89      7.06 o 
 -20   3   4       20.04       12.09     11.71 o 
 -19   3   4      400.10      426.43     55.88 o 
 -18   3   4       15.15       10.07      5.77 o 
 -17   3   4      806.22      710.01     41.74 o 
 -16   3   4      195.23      184.03     42.88 o 
 -15   3   4      397.81      465.42     36.85 o 
 -14   3   4      657.94      615.43     47.30 o 
 -13   3   4     1855.90     1806.47     41.14 o 
 -12   3   4     1202.60     1329.45     50.59 o 
 -11   3   4     3600.66     3306.91     41.41 o 
 -10   3   4        0.09        8.95     10.05 o 
  -9   3   4     5775.47     5552.70     33.46 o 
  -8   3   4      729.53     1017.72     41.48 o 
  -7   3   4    13149.77    12896.98     42.18 o 
  -6   3   4     1124.08     1190.19     45.44 o 
  -5   3   4    11101.67    10552.94     81.53 o 
  -4   3   4     6044.67     5769.44     35.59 o 
  -3   3   4     5353.03     5140.98     46.86 o 
  -2   3   4       48.23       39.66      6.50 o 
  -1   3   4     3404.49     3306.86     78.49 o 
   0   3   4        1.10        0.00      3.16 o 
   1   3   4        0.08        7.34     18.73 o 
   2   3   4      923.51     1126.42     86.73 o 
   3   3   4        7.16        0.00      8.54 o 
   4   3   4      887.98      864.82     73.01 o 
   5   3   4     1932.03     1924.86     29.32 o 
   6   3   4       22.78        8.44      9.03 o 
   7   3   4     3201.65     3215.49     46.24 o 
   8   3   4     2413.21     2478.94     34.59 o 
   9   3   4      730.49      692.62     36.15 o 
  10   3   4      263.58      246.35     23.25 o 
  11   3   4     2234.96     2363.44     58.96 o 
  12   3   4      179.57      282.26     30.01 o 
  13   3   4     1264.51     1193.41     53.50 o 
  14   3   4       92.16      159.18     30.00 o 
  15   3   4       20.20       19.93     40.75 o 
  16   3   4       14.02        4.31      6.57 o 
 -19   4   4        0.43        2.59     15.49 o 
 -18   4   4      289.41      329.23     61.47 o 
 -17   4   4      711.84      628.96     22.65 o 
 -16   4   4      191.50      213.69     35.05 o 
 -15   4   4     1099.58     1191.05     43.46 o 
 -14   4   4     2032.71     2110.48     61.54 o 
 -13   4   4      439.65      417.13     56.93 o 
 -12   4   4     1955.37     1907.90    116.27 o 
 -11   4   4       15.87       31.81     12.10 o 
 -10   4   4       10.46       31.91     28.72 o 
  -9   4   4     2177.33     2238.94    128.49 o 
  -8   4   4      684.45      674.97     19.54 o 
  -7   4   4      617.79      682.64     18.14 o 
  -6   4   4      904.17      882.34    161.95 o 
  -5   4   4     1865.55     1737.37     46.95 o 
  -4   4   4    11412.01    10674.35    132.81 o 
  -3   4   4      941.00      927.58     19.29 o 
  -2   4   4     1818.92     1733.79    115.83 o 
  -1   4   4     4276.63     4028.94    111.98 o 
   0   4   4     2139.29     2245.32    122.40 o 
   1   4   4    11696.63    11201.57    439.40 o 
   2   4   4     2465.11     2372.68     85.99 o 
   3   4   4     2790.01     2736.22     59.91 o 
   4   4   4     2965.60     2922.04     43.64 o 
   5   4   4      537.92      543.97     14.43 o 
   6   4   4        7.45        5.97      5.42 o 
   7   4   4        1.46       46.38     51.02 o 
   8   4   4      277.14      298.17     27.63 o 
   9   4   4     1052.19     1016.53      8.86 o 
  10   4   4       59.08       59.50     15.70 o 
  11   4   4     1637.29     1746.71    119.41 o 
  12   4   4     1056.62     1033.16     25.41 o 
  13   4   4     1936.91     2115.74     45.09 o 
  14   4   4      304.26      316.37     22.61 o 
  15   4   4      203.30      304.00     46.69 o 
  16   4   4       18.47       16.93     20.05 o 
 -19   5   4        1.68        0.00     15.54 o 
 -18   5   4       12.78       26.59     55.14 o 
 -17   5   4        0.37        0.00     18.67 o 
 -16   5   4      513.75      535.52     38.50 o 
 -15   5   4        1.14        0.00     23.72 o 
 -14   5   4      384.65      363.81     47.46 o 
 -13   5   4       20.12        9.72     26.31 o 
 -12   5   4     3119.41     3041.84     58.51 o 
 -11   5   4        6.23       37.01     67.43 o 
 -10   5   4     5919.46     5484.63     99.61 o 
  -9   5   4       36.84       23.23     11.04 o 
  -8   5   4        6.91       14.74     19.00 o 
  -7   5   4      630.70      599.67     20.82 o 
  -6   5   4     1048.05     1025.27     79.95 o 
  -5   5   4       22.07       57.10     36.15 o 
  -4   5   4     9886.03     9543.35    168.94 o 
  -3   5   4     1045.44     1232.68     60.74 o 
  -2   5   4     1770.28     1644.67     63.40 o 
  -1   5   4     5705.55     5368.52     44.53 o 
   0   5   4     2272.57     2300.79     56.36 o 
   1   5   4     4728.78     4546.42    129.00 o 
   2   5   4     2162.07     2427.87     34.05 o 
   3   5   4     1414.27     1393.34     14.02 o 
   4   5   4     3071.12     3124.41     41.38 o 
   5   5   4     2423.83     2298.80    105.29 o 
   6   5   4     3599.07     3355.24    107.55 o 
   7   5   4      680.72      631.45     30.94 o 
   8   5   4      587.49      620.11     37.68 o 
   9   5   4      279.71      305.09     20.23 o 
  10   5   4      389.99      444.06     51.87 o 
  11   5   4      280.27      308.70     23.81 o 
  12   5   4     2147.40     2285.06     29.79 o 
  13   5   4       27.91       56.86     62.06 o 
  14   5   4      388.70      316.05     49.06 o 
  15   5   4        4.01        5.57     11.86 o 
 -18   6   4      165.99      198.25     66.60 o 
 -17   6   4      122.88      126.98     64.05 o 
 -16   6   4      200.21      262.56     75.95 o 
 -15   6   4       17.11       31.17     21.52 o 
 -14   6   4     1257.56     1311.43    100.32 o 
 -13   6   4      117.08      146.08     61.51 o 
 -12   6   4      237.23      275.60     49.54 o 
 -11   6   4     1562.92     1633.71     44.42 o 
 -10   6   4      794.90     1016.93    101.21 o 
  -9   6   4     3367.56     3208.24     62.77 o 
  -8   6   4     5708.19     5421.24     32.13 o 
  -7   6   4      481.15      411.11     15.25 o 
  -6   6   4      155.04      146.77      9.45 o 
  -5   6   4     7300.17     7154.89     45.07 o 
  -4   6   4     1778.14     1800.49     49.57 o 
  -3   6   4      974.07     1020.26     37.03 o 
  -2   6   4     2544.57     2503.45     31.57 o 
  -1   6   4        5.19       14.12     18.99 o 
   0   6   4     3382.27     3276.62    171.42 o 
   1   6   4     1478.46     1358.52    198.20 o 
   2   6   4     1822.11     1715.34     52.91 o 
   3   6   4      513.58      595.68     40.53 o 
   4   6   4     3537.74     3454.30     49.51 o 
   5   6   4      562.57      585.01     36.33 o 
   6   6   4        6.37       29.63     50.02 o 
   7   6   4      124.82      146.61     20.54 o 
   8   6   4       20.05       36.19     42.96 o 
   9   6   4     1709.55     1578.21     17.98 o 
  10   6   4       78.94      113.04     47.77 o 
  11   6   4        6.94        6.76     14.28 o 
  12   6   4      894.93      782.22     67.06 o 
  13   6   4      186.74      184.40     15.04 o 
  14   6   4      293.08      257.91     14.86 o 
 -17   7   4       57.90       61.71     23.62 o 
 -16   7   4       42.95       44.59     30.64 o 
 -15   7   4      241.45      244.38     64.95 o 
 -14   7   4        1.87       31.93     72.61 o 
 -13   7   4       22.21       29.43     72.33 o 
 -12   7   4      354.00      435.86     64.07 o 
 -11   7   4       65.33       54.28     58.64 o 
 -10   7   4       25.14       16.77     15.23 o 
  -9   7   4       35.61       68.46     51.50 o 
  -8   7   4       95.98      127.37     36.49 o 
  -7   7   4      196.52      211.97     44.67 o 
  -6   7   4     2123.29     2024.87     34.87 o 
  -5   7   4     1633.54     1544.55     67.65 o 
  -4   7   4      330.59      324.87     38.47 o 
  -3   7   4     1226.74     1222.22     33.60 o 
  -2   7   4       11.34        5.72      4.19 o 
  -1   7   4      172.82      179.63     15.34 o 
   0   7   4        0.85        0.00      4.82 o 
   1   7   4      257.47      280.34     34.61 o 
   2   7   4        0.55        0.00     11.72 o 
   3   7   4      126.99      171.60     41.03 o 
   4   7   4     3278.61     3254.10    115.57 o 
   5   7   4      848.38      764.46     16.57 o 
   6   7   4      490.52      596.64     59.09 o 
   7   7   4     1921.08     1901.57    107.06 o 
   8   7   4      120.12      127.32     45.57 o 
   9   7   4       50.62       71.37     48.96 o 
  10   7   4      719.93      732.61     21.75 o 
  11   7   4      118.35       97.43     17.00 o 
  12   7   4      467.11      468.33     35.48 o 
  13   7   4       41.47       41.33     13.74 o 
  14   7   4       30.04       49.99     44.30 o 
 -16   8   4       86.85       81.66     13.36 o 
 -15   8   4      306.90      312.10     59.64 o 
 -14   8   4      302.65      350.44     30.30 o 
 -13   8   4      554.93      573.63     42.25 o 
 -12   8   4      543.53      550.68     34.73 o 
 -11   8   4      264.08      342.27     43.00 o 
 -10   8   4     1418.78     1486.67    144.12 o 
  -9   8   4        3.31        0.00      6.48 o 
  -8   8   4     1696.14     1747.62     72.18 o 
  -7   8   4       34.67       57.13     86.26 o 
  -6   8   4     1554.35     1459.39     21.31 o 
  -5   8   4        1.38        0.00     35.11 o 
  -4   8   4      122.12      126.30     23.71 o 
  -3   8   4     1941.39     1944.11     95.03 o 
  -2   8   4     1682.48     1665.94     24.23 o 
  -1   8   4     4151.22     3869.55     54.48 o 
   0   8   4       59.70       93.03     39.61 o 
   1   8   4     3209.40     3044.28     45.41 o 
   2   8   4       27.43       94.46     27.54 o 
   3   8   4     2200.00     2170.87     65.89 o 
   4   8   4      804.68      805.87     26.41 o 
   5   8   4      161.71      131.09     23.11 o 
   6   8   4       60.42       57.48      7.60 o 
   7   8   4       17.23        4.24      5.38 o 
   8   8   4       80.28      205.47     40.88 o 
   9   8   4      157.08      168.48     23.24 o 
  10   8   4        5.35       16.43     27.95 o 
  11   8   4       54.38       59.49     20.54 o 
  12   8   4       38.08       43.68     30.53 o 
 -15   9   4       11.69       28.15     57.09 o 
 -14   9   4       29.46        9.97     19.86 o 
 -13   9   4        0.71       21.19     59.33 o 
 -12   9   4        3.54        0.00      9.38 o 
 -11   9   4        8.60       21.75     55.46 o 
 -10   9   4       42.34      120.90     73.12 o 
  -9   9   4     1003.59      976.80    171.08 o 
  -8   9   4     1889.41     1884.06     55.10 o 
  -7   9   4     3279.03     3100.12     52.16 o 
  -6   9   4     1867.29     1947.44     60.32 o 
  -5   9   4       11.50       34.69     30.61 o 
  -4   9   4     2191.60     2374.75     44.13 o 
  -3   9   4      496.39      516.71     33.81 o 
  -2   9   4      795.44      798.23     37.28 o 
  -1   9   4      400.53      349.40     29.57 o 
   0   9   4        3.13       19.15     29.02 o 
   1   9   4      654.08      694.30     56.36 o 
   2   9   4      423.63      486.91     21.12 o 
   3   9   4      557.82      577.23     52.37 o 
   4   9   4        3.50       42.41     40.55 o 
   5   9   4      281.28      355.74     43.65 o 
   6   9   4      138.30      242.40     50.95 o 
   7   9   4      347.43      344.95     18.38 o 
   8   9   4      200.33      257.25     27.84 o 
   9   9   4      249.59      209.21     39.27 o 
  10   9   4       73.00       58.84     13.43 o 
  11   9   4      714.24      597.58     73.45 o 
 -13  10   4      360.67      324.76     60.17 o 
 -12  10   4      323.54      295.99     77.20 o 
 -11  10   4      142.80      133.21     30.49 o 
 -10  10   4      322.00      338.84     41.60 o 
  -9  10   4        9.77        2.18     15.26 o 
  -8  10   4      103.63      109.70     63.71 o 
  -7  10   4        2.20        0.00     23.04 o 
  -6  10   4        0.53        4.38     56.09 o 
  -5  10   4      203.92      193.84     64.60 o 
  -4  10   4      107.20      154.28     43.60 o 
  -3  10   4      160.38      182.26     30.38 o 
  -2  10   4      640.96      627.74     26.18 o 
  -1  10   4      976.53     1161.42     52.65 o 
   0  10   4     2335.59     2496.59     74.18 o 
   1  10   4       49.70       60.31     36.70 o 
   2  10   4      257.93      326.20     56.45 o 
   3  10   4       22.04       30.41     44.70 o 
   4  10   4       22.78       13.64     12.72 o 
   5  10   4      208.32      190.02     13.66 o 
   6  10   4      121.55      116.99     10.22 o 
   7  10   4       73.84       68.28      6.62 o 
   8  10   4       72.75       93.51     25.86 o 
   9  10   4       63.48       88.22     29.45 o 
  10  10   4      182.31      193.13     13.14 o 
 -11  11   4       77.90       80.50     31.64 o 
 -10  11   4      174.78      156.60     31.55 o 
  -9  11   4      113.63      170.90     35.67 o 
  -8  11   4     1633.98     1533.70    252.79 o 
  -7  11   4        0.02        0.00     50.23 o 
  -6  11   4      470.48      396.55     51.45 o 
  -5  11   4      146.36      156.69     53.69 o 
  -4  11   4      139.93      145.55     81.71 o 
  -3  11   4       56.53       52.32      9.86 o 
  -2  11   4      522.98      538.08     41.44 o 
  -1  11   4        0.78        0.00     49.45 o 
   0  11   4       24.43       41.44     54.17 o 
   1  11   4      227.34      231.95    129.28 o 
   2  11   4      133.12      127.16     30.14 o 
   3  11   4       77.86      174.81     39.42 o 
   4  11   4        1.30        0.00      3.56 o 
   5  11   4        2.74        0.00      4.49 o 
   6  11   4      360.64      407.36     23.01 o 
   7  11   4       66.72       59.49     19.19 o 
  -8  12   4       39.33       20.51     10.97 o 
  -7  12   4       26.82       58.75     52.28 o 
  -6  12   4      271.26      277.28     32.38 o 
  -5  12   4        0.23        0.00      3.41 o 
  -4  12   4        7.67       44.30     57.06 o 
  -3  12   4      137.71      204.52     25.56 o 
  -2  12   4       32.79       52.12     34.40 o 
  -1  12   4      121.76       96.78     60.52 o 
   0  12   4     1194.52     1174.59     77.94 o 
   1  12   4       14.76       26.61     18.84 o 
   2  12   4      231.30      200.63      9.65 o 
   3  12   4       67.07       67.58    115.62 o 
   4  12   4       18.93        4.95    117.03 o 
 -19   0   5     1287.97     1236.53     73.47 o 
 -17   0   5     2242.67     2236.05     60.61 o 
 -15   0   5      146.11      123.67     13.57 o 
 -13   0   5     1347.66     1536.05     82.76 o 
 -11   0   5      229.47      273.22     21.19 o 
  -9   0   5      173.71      173.54     14.82 o 
  -7   0   5     9878.70     9416.16    191.45 o 
  -5   0   5      774.83      776.72     26.49 o 
  -3   0   5     5120.54     5097.02     76.06 o 
  -1   0   5    23160.51    22014.51    144.47 o 
   1   0   5    12649.91    12708.80    440.47 o 
   3   0   5     1854.01     1942.26     43.09 o 
   5   0   5     4344.05     4231.15     14.84 o 
   7   0   5     4960.28     4893.33     61.70 o 
   9   0   5     2824.82     2937.17     35.79 o 
  11   0   5      378.61      567.04    112.56 o 
  13   0   5     1671.47     1616.59     55.34 o 
  15   0   5      368.48      446.95     73.47 o 
 -21   1   5       22.11       26.37     16.25 o 
 -20   1   5       71.62       63.90     10.48 o 
 -19   1   5       12.45        7.67     16.57 o 
 -18   1   5       92.52      201.54     29.05 o 
 -17   1   5     1152.88     1266.15     76.28 o 
 -16   1   5       86.73      105.24     42.56 o 
 -15   1   5     2426.95     2110.19    156.23 o 
 -14   1   5      165.04      180.66     14.13 o 
 -13   1   5     1910.11     1864.32     83.67 o 
 -12   1   5     1901.46     1769.78    135.99 o 
 -11   1   5     4353.20     4124.15     27.93 o 
 -10   1   5      598.45      572.29     13.40 o 
  -9   1   5       28.18       26.56     12.09 o 
  -8   1   5       22.88       30.92     21.26 o 
  -7   1   5     1169.13     1389.30     38.73 o 
  -6   1   5      483.12      496.18     28.28 o 
  -5   1   5     1543.72     1549.85     96.16 o 
  -4   1   5     1269.33     1537.82     31.04 o 
  -3   1   5     7431.10     6981.14    116.05 o 
  -2   1   5     2531.86     2755.93     97.86 o 
  -1   1   5    65867.53    62707.74     41.16 o 
   0   1   5     3325.14     3184.40     81.99 o 
   1   1   5    18048.77    17696.94    287.93 o 
   2   1   5     2282.21     2191.08     44.53 o 
   3   1   5     4684.39     4771.05    165.07 o 
   4   1   5      528.52      600.72     43.17 o 
   5   1   5     5451.63     5476.01    100.08 o 
   6   1   5     3409.24     3268.05    100.20 o 
   7   1   5     5576.45     5644.33     76.18 o 
   8   1   5       12.86       14.55      9.62 o 
   9   1   5      291.08      357.43     17.76 o 
  10   1   5     2177.11     2335.79     64.40 o 
  11   1   5      371.92      328.79     37.71 o 
  12   1   5       32.03       59.13     54.01 o 
  13   1   5      175.67      282.33     76.52 o 
  14   1   5       75.29      141.74     17.70 o 
  15   1   5      644.99      560.93     73.47 o 
  16   1   5      283.88      334.04     32.71 o 
 -20   2   5       73.68       61.02     30.56 o 
 -19   2   5      376.14      401.27     40.88 o 
 -18   2   5     1020.23     1004.33     44.85 o 
 -17   2   5      378.90      351.67     44.10 o 
 -16   2   5      134.81      218.24     25.20 o 
 -15   2   5     1134.18     1158.40     12.65 o 
 -14   2   5     1961.85     2037.69     87.39 o 
 -13   2   5     1102.69     1119.61     40.75 o 
 -12   2   5     2943.23     2650.44     20.18 o 
 -11   2   5     3886.15     3692.54    152.42 o 
 -10   2   5       40.55       99.07     23.18 o 
  -9   2   5     2845.09     2631.49     14.35 o 
  -8   2   5     1513.79     1525.82     65.02 o 
  -7   2   5     1711.22     1737.91     61.12 o 
  -6   2   5    18233.37    17293.57    182.06 o 
  -5   2   5     3877.25     3900.83     48.04 o 
  -4   2   5     7158.57     7003.77     52.38 o 
  -3   2   5      245.10      266.99     17.65 o 
  -2   2   5     2381.68     2421.72     96.59 o 
  -1   2   5      622.42      575.18    152.98 o 
   0   2   5       95.97      103.11     28.93 o 
   1   2   5    11676.35    12001.06    246.96 o 
   2   2   5      211.64      309.16     33.75 o 
   3   2   5      165.89      162.37     54.62 o 
   4   2   5     3584.00     3293.04     46.93 o 
   5   2   5      690.64      739.43     39.02 o 
   6   2   5     7189.62     7108.86     56.85 o 
   7   2   5     3728.20     3926.88     32.86 o 
   8   2   5     1518.52     1611.76     40.88 o 
   9   2   5     2269.40     2190.70     62.99 o 
  10   2   5     2547.54     2453.32     50.55 o 
  11   2   5     1465.93     1385.19     12.64 o 
  12   2   5      951.41     1012.26     28.74 o 
  13   2   5       54.38       53.21     38.09 o 
  14   2   5       35.44       28.02     17.29 o 
  15   2   5      224.20      232.10      8.83 o 
  16   2   5        3.52        7.62     45.16 o 
 -20   3   5       13.62       26.26     44.27 o 
 -19   3   5      255.79      246.37     44.67 o 
 -18   3   5      210.66      301.17     40.94 o 
 -17   3   5        0.47        0.00      3.11 o 
 -16   3   5      811.10      830.87    206.40 o 
 -15   3   5       55.82       66.20     11.58 o 
 -14   3   5     1308.78     1150.85     53.31 o 
 -13   3   5       54.78       36.01     12.94 o 
 -12   3   5     2774.56     2696.79     28.86 o 
 -11   3   5       25.21       39.02     10.43 o 
 -10   3   5      472.54      463.50     23.07 o 
  -9   3   5      928.41     1092.54     40.94 o 
  -8   3   5      238.83      298.37     25.88 o 
  -7   3   5     2716.48     2720.39     26.95 o 
  -6   3   5       29.84       20.98      9.51 o 
  -5   3   5     3779.26     3652.14     68.81 o 
  -4   3   5     4964.47     4802.61     38.64 o 
  -3   3   5     1747.27     1703.97     46.48 o 
  -2   3   5     8501.30     8257.74     43.96 o 
  -1   3   5     3577.59     3461.74     47.08 o 
   0   3   5     1145.44     1190.86     70.32 o 
   1   3   5     1398.76     1590.81     47.04 o 
   2   3   5     6487.77     6176.09     62.38 o 
   3   3   5     1717.31     1742.96    151.07 o 
   4   3   5      979.20      915.44     16.65 o 
   5   3   5      440.30      442.10     21.03 o 
   6   3   5       16.25       41.78     51.80 o 
   7   3   5     1028.31      950.87     20.54 o 
   8   3   5       45.06       36.06      7.81 o 
   9   3   5       63.30       53.99      9.65 o 
  10   3   5        9.99       13.99     11.97 o 
  11   3   5      355.14      347.68     33.83 o 
  12   3   5     1541.53     1536.41     13.49 o 
  13   3   5      161.49      194.14     50.37 o 
  14   3   5      982.11      945.97     32.40 o 
  15   3   5        0.03        9.57     16.35 o 
 -20   4   5      531.63      577.71     58.04 o 
 -19   4   5      246.14      213.44     23.07 o 
 -18   4   5      202.23      206.24     20.05 o 
 -17   4   5       33.39       43.39     20.36 o 
 -16   4   5        4.12        2.04     25.46 o 
 -15   4   5       90.64       70.42      9.77 o 
 -14   4   5      163.15      190.82     55.43 o 
 -13   4   5      106.82      162.15     22.70 o 
 -12   4   5      125.03      142.99     29.60 o 
 -11   4   5     2157.34     2055.46    116.23 o 
 -10   4   5     2892.55     2604.95    202.90 o 
  -9   4   5       40.85       44.59      3.34 o 
  -8   4   5     4592.04     4576.51     46.73 o 
  -7   4   5     1732.69     1607.10    123.93 o 
  -6   4   5     1148.57     1163.20    103.32 o 
  -5   4   5    14046.92    12956.08    416.14 o 
  -4   4   5    16489.21    15923.22    190.30 o 
  -3   4   5     1758.83     1699.49     52.41 o 
  -2   4   5    12118.90    11582.90    137.90 o 
  -1   4   5      171.92      204.15     27.58 o 
   0   4   5      417.02      495.89     38.00 o 
   1   4   5      182.45      194.70     33.37 o 
   2   4   5      718.88      801.89    142.96 o 
   3   4   5     2093.74     2134.34     94.37 o 
   4   4   5        3.93        0.00      7.64 o 
   5   4   5      866.87      833.17     14.43 o 
   6   4   5      165.74      181.38     24.13 o 
   7   4   5      111.33      185.50     28.27 o 
   8   4   5     3720.33     3749.87     32.70 o 
   9   4   5      474.78      526.67     23.06 o 
  10   4   5      175.72      235.33     52.46 o 
  11   4   5      645.29      688.52     49.55 o 
  12   4   5      169.48      151.64     26.81 o 
  13   4   5      109.90      128.01     28.61 o 
  14   4   5       98.31       95.95     40.41 o 
  15   4   5      105.91       95.60     17.59 o 
 -19   5   5      216.46      240.13     28.73 o 
 -18   5   5        2.64        0.00      7.31 o 
 -17   5   5        5.11        1.91      7.45 o 
 -16   5   5        0.39        0.00      8.35 o 
 -15   5   5      135.35      185.60     28.50 o 
 -14   5   5        9.69        5.49     46.67 o 
 -13   5   5     1355.66     1459.75    130.05 o 
 -12   5   5      151.48      206.20     49.50 o 
 -11   5   5      552.62      673.84     95.13 o 
 -10   5   5      265.50      278.06     25.45 o 
  -9   5   5     1264.82     1318.15    106.14 o 
  -8   5   5     2148.21     2438.39     30.84 o 
  -7   5   5     2179.92     2282.46     45.48 o 
  -6   5   5      626.87      637.44     90.68 o 
  -5   5   5      766.81      945.54     61.37 o 
  -4   5   5       14.99        8.53      3.61 o 
  -3   5   5      496.31      541.26     27.60 o 
  -2   5   5      718.32      719.17     24.47 o 
  -1   5   5        6.96        1.72      1.66 o 
   0   5   5     1100.93     1277.70     62.61 o 
   1   5   5     2419.60     2463.15    111.06 o 
   2   5   5     2155.52     2358.32    137.21 o 
   3   5   5     6632.22     6326.37     35.27 o 
   4   5   5       10.78       18.54     20.16 o 
   5   5   5      499.69      497.12     34.90 o 
   6   5   5        3.13       38.88     38.84 o 
   7   5   5       21.36       24.41     40.32 o 
   8   5   5      634.32      657.81     34.06 o 
   9   5   5      676.91      612.50     34.24 o 
  10   5   5       26.31       32.46     29.40 o 
  11   5   5      154.56      202.29     22.59 o 
  12   5   5        2.68        0.00     27.56 o 
  13   5   5     1382.35     1353.21     34.28 o 
  14   5   5       59.93       58.81     23.03 o 
 -18   6   5        0.56        2.68     39.24 o 
 -17   6   5       16.41       53.30     63.24 o 
 -16   6   5        9.83       27.19     67.53 o 
 -15   6   5      103.77       97.47     31.64 o 
 -14   6   5      112.82      109.94     16.60 o 
 -13   6   5       49.78       43.26     17.95 o 
 -12   6   5      149.57      138.53     19.41 o 
 -11   6   5     1062.05     1224.18     79.28 o 
 -10   6   5     1314.39     1398.42    123.92 o 
  -9   6   5      656.35      691.99     42.58 o 
  -8   6   5       29.11       31.71     18.00 o 
  -7   6   5       11.84       21.49     15.28 o 
  -6   6   5     2645.16     2553.76    161.58 o 
  -5   6   5     4026.91     3823.86     31.15 o 
  -4   6   5      169.56      163.36     44.48 o 
  -3   6   5     1562.19     1470.97     17.21 o 
  -2   6   5     1236.65     1427.63     46.40 o 
  -1   6   5      937.04      966.38     38.08 o 
   0   6   5       37.91       36.27     11.15 o 
   1   6   5      244.43      239.30     16.69 o 
   2   6   5      587.74      577.96     43.33 o 
   3   6   5      788.97      858.38     51.00 o 
   4   6   5       46.42       80.53     39.37 o 
   5   6   5     2354.82     2165.75     73.59 o 
   6   6   5       56.83       72.95     32.29 o 
   7   6   5      634.08      653.08     23.11 o 
   8   6   5     1175.45     1303.22    107.58 o 
   9   6   5     1529.30     1520.77     71.93 o 
  10   6   5        0.69        0.00      8.33 o 
  11   6   5      695.83      695.54     33.76 o 
  12   6   5        4.47       21.75     58.77 o 
  13   6   5      277.64      324.06     31.72 o 
  14   6   5      370.58      344.59     21.78 o 
 -18   7   5      137.40      200.80     69.71 o 
 -17   7   5      266.38      237.09     24.25 o 
 -16   7   5      316.09      316.77     34.85 o 
 -15   7   5      268.62      229.00     42.12 o 
 -14   7   5      411.79      386.15     19.68 o 
 -13   7   5      600.19      569.00     28.94 o 
 -12   7   5      283.33      373.39     62.81 o 
 -11   7   5      450.96      486.58     28.07 o 
 -10   7   5      370.44      372.14     21.74 o 
  -9   7   5       56.59       61.51     16.18 o 
  -8   7   5      415.40      379.07     19.14 o 
  -7   7   5      423.99      506.54     41.08 o 
  -6   7   5      182.36      205.23     38.27 o 
  -5   7   5      625.72      581.26     23.31 o 
  -4   7   5     2168.32     2164.74    108.44 o 
  -3   7   5     1485.04     1387.21    121.01 o 
  -2   7   5      410.82      363.01     44.83 o 
  -1   7   5      115.40      183.16     27.44 o 
   0   7   5     4809.23     4651.09    144.46 o 
   1   7   5      190.46      210.95     28.54 o 
   2   7   5     3843.73     3708.76     55.32 o 
   3   7   5     1073.71     1056.99     36.57 o 
   4   7   5     1646.90     1542.86     99.91 o 
   5   7   5      300.54      303.20     19.23 o 
   6   7   5     1293.73     1279.04     38.84 o 
   7   7   5      437.03      464.33     40.14 o 
   8   7   5      432.29      437.74     18.60 o 
   9   7   5      362.62      344.99     14.32 o 
  10   7   5        6.39        4.37     20.95 o 
  11   7   5       34.09       57.99     22.17 o 
  12   7   5      149.52      154.93     39.97 o 
  13   7   5       37.20       42.38     32.58 o 
 -16   8   5       33.47       27.36     36.27 o 
 -15   8   5      183.21      223.22     70.76 o 
 -14   8   5        0.04        0.00     35.29 o 
 -13   8   5       36.92       34.20     16.60 o 
 -12   8   5        2.89       24.33     75.36 o 
 -11   8   5      156.58      212.47     62.18 o 
 -10   8   5      259.68      312.81     74.30 o 
  -9   8   5      703.38      727.87     39.18 o 
  -8   8   5     1435.49     1747.68     62.73 o 
  -7   8   5      657.78      880.29    194.86 o 
  -6   8   5     3420.12     3126.47    123.78 o 
  -5   8   5     1626.10     1587.87     44.61 o 
  -4   8   5     1472.91     1356.61     19.20 o 
  -3   8   5     1756.27     1737.38     26.77 o 
  -2   8   5      182.37      166.99     10.15 o 
  -1   8   5      116.92      110.76      3.50 o 
   0   8   5       11.48       21.41     26.48 o 
   1   8   5      552.77      530.14     63.75 o 
   2   8   5       99.66       89.33     15.30 o 
   3   8   5       18.03       56.91     14.38 o 
   4   8   5      225.81      262.20     24.69 o 
   5   8   5      293.98      333.13     17.17 o 
   6   8   5      474.77      481.32     38.44 o 
   7   8   5      572.62      579.58     32.62 o 
   8   8   5      265.64      328.72     43.59 o 
   9   8   5       30.95       25.89      4.05 o 
  10   8   5      322.88      362.13     34.38 o 
  11   8   5      260.46      310.71     36.93 o 
  12   8   5      450.37      434.41     29.08 o 
 -15   9   5       46.07       47.51     62.12 o 
 -14   9   5      164.31      160.57     27.32 o 
 -13   9   5        6.55        0.00     13.78 o 
 -12   9   5      660.15      683.01     67.65 o 
 -11   9   5      539.05      570.16     45.86 o 
 -10   9   5      465.76      452.23     61.65 o 
  -9   9   5      152.67      228.77     46.47 o 
  -8   9   5       18.99       29.35     28.01 o 
  -7   9   5      473.92      454.14     74.29 o 
  -6   9   5       18.81        2.58     53.52 o 
  -5   9   5        2.84        0.00     16.15 o 
  -4   9   5       59.98       56.43     46.91 o 
  -3   9   5      134.08      121.83     16.25 o 
  -2   9   5     1183.20     1196.00     50.42 o 
  -1   9   5       12.32       24.52     40.19 o 
   0   9   5     1775.48     1601.63    137.24 o 
   1   9   5        3.64       15.37     46.00 o 
   2   9   5      491.92      485.81     40.89 o 
   3   9   5      332.57      383.40     30.80 o 
   4   9   5       74.77       99.47     36.42 o 
   5   9   5      129.33      123.61     24.24 o 
   6   9   5      526.86      562.30     32.83 o 
   7   9   5       19.94        3.17      8.85 o 
   8   9   5      370.89      453.46     50.44 o 
   9   9   5       61.03       55.81     16.96 o 
  10   9   5      119.30      101.47     20.18 o 
 -13  10   5       67.15       73.52     22.63 o 
 -12  10   5       33.64       45.45     26.26 o 
 -11  10   5       34.55       41.86     16.90 o 
 -10  10   5       87.41      111.57     35.74 o 
  -9  10   5       81.44       96.18     40.62 o 
  -8  10   5      229.75      249.53     50.95 o 
  -7  10   5     2430.89     2761.31     64.16 o 
  -6  10   5      341.32      418.79     86.86 o 
  -5  10   5     1227.18     1236.76    183.32 o 
  -4  10   5      102.72      287.29    125.04 o 
  -3  10   5        2.17       16.74     34.68 o 
  -2  10   5       47.65       66.44     75.74 o 
  -1  10   5        3.71        0.00      9.84 o 
   0  10   5       56.12       61.90     50.34 o 
   1  10   5        0.05        0.00     33.67 o 
   2  10   5        4.19        8.96     15.50 o 
   3  10   5        0.75        0.00     47.79 o 
   4  10   5      145.56      133.87     44.17 o 
   5  10   5        9.69       20.66     17.74 o 
   6  10   5      211.45      231.20     17.49 o 
   7  10   5      297.82      336.53     27.97 o 
   8  10   5      692.55      702.70     32.59 o 
   9  10   5       86.64       77.52     23.48 o 
 -11  11   5      269.42      308.78     62.54 o 
 -10  11   5       65.56       70.43     27.52 o 
  -9  11   5      250.89      245.77     15.44 o 
  -8  11   5      150.63      194.43     34.42 o 
  -7  11   5        4.28        0.00     17.08 o 
  -6  11   5       14.79       16.23     73.46 o 
  -5  11   5       93.68       96.37     16.01 o 
  -4  11   5       24.26       29.00     24.06 o 
  -3  11   5       76.38       66.64     17.19 o 
  -2  11   5      194.44      230.30     36.97 o 
  -1  11   5     1171.26     1124.81     44.39 o 
   0  11   5       41.79       47.01     16.84 o 
   1  11   5      982.53      914.14     57.22 o 
   2  11   5       50.37       52.04      8.24 o 
   3  11   5        4.55       44.04    124.57 o 
   4  11   5        3.73        0.00     29.20 o 
   5  11   5      163.67      183.63     13.25 o 
   6  11   5       27.74       56.03     33.47 o 
   7  11   5      106.49       83.76     20.16 o 
  -8  12   5        3.61       16.42     11.89 o 
  -7  12   5       53.89       64.87     63.79 o 
  -6  12   5      317.15      317.88     33.60 o 
  -5  12   5       98.89       73.93     11.48 o 
  -4  12   5       40.15       57.64     46.53 o 
  -3  12   5      399.00      438.64     29.67 o 
  -2  12   5        4.30        0.00      8.71 o 
  -1  12   5      200.91      238.78     39.33 o 
   0  12   5       64.96       72.76     88.78 o 
   1  12   5      113.22      134.23     16.90 o 
   2  12   5       31.94       40.03     16.48 o 
   3  12   5      107.09       97.49     10.83 o 
 -20   0   6       16.09       54.63    119.39 o 
 -18   0   6      713.58      620.15     35.98 o 
 -16   0   6     1149.19     1063.20    170.79 o 
 -14   0   6       45.02       56.79     23.03 o 
 -12   0   6      662.67      648.85     37.44 o 
 -10   0   6     9201.32     8849.46     42.63 o 
  -8   0   6      438.16      412.66     30.15 o 
  -6   0   6     1106.78     1282.87     47.10 o 
  -4   0   6     5889.60     6211.54     87.43 o 
  -2   0   6     8274.54     8060.32     40.27 o 
   0   0   6     3239.08     3338.84     97.73 o 
   2   0   6    23550.37    22873.42     48.99 o 
   4   0   6     5602.69     5412.57     79.83 o 
   6   0   6     1518.62     1735.04    107.14 o 
   8   0   6     1530.30     1455.28     46.15 o 
  10   0   6     2443.58     2418.17     52.28 o 
  12   0   6      143.36      183.91     36.97 o 
  14   0   6       26.44       56.52     40.50 o 
 -21   1   6       70.21       70.97     22.13 o 
 -20   1   6      296.56      312.26     43.31 o 
 -19   1   6       16.03        5.67     11.07 o 
 -18   1   6     1391.18     1410.61    100.83 o 
 -17   1   6       94.69      101.85     13.23 o 
 -16   1   6      222.51      210.92     11.47 o 
 -15   1   6      164.24      188.21     24.33 o 
 -14   1   6        3.40       26.02     14.07 o 
 -13   1   6      610.63      585.14     11.44 o 
 -12   1   6     1108.41     1023.53     48.49 o 
 -11   1   6     1785.71     1760.01     81.75 o 
 -10   1   6     1123.83     1332.60     51.07 o 
  -9   1   6       70.32       88.95     29.67 o 
  -8   1   6     5591.24     5427.48     37.51 o 
  -7   1   6     1767.02     1651.07    173.80 o 
  -6   1   6     1758.18     1911.12     82.64 o 
  -5   1   6     5427.15     5095.70     25.57 o 
  -4   1   6     1346.46     1313.36     20.88 o 
  -3   1   6      179.52      214.48     16.55 o 
  -2   1   6    19256.44    19413.36    131.50 o 
  -1   1   6       75.04      113.07     16.30 o 
   0   1   6      973.30      947.97     31.33 o 
   1   1   6     1063.66     1304.42     65.63 o 
   2   1   6      222.82      240.35     45.78 o 
   3   1   6       72.34      203.64     43.69 o 
   4   1   6     1963.06     2309.20     31.18 o 
   5   1   6     5415.71     5112.67    116.21 o 
   6   1   6     1999.93     2154.89     30.13 o 
   7   1   6     2513.30     2477.12     58.49 o 
   8   1   6     2938.20     2886.32     51.81 o 
   9   1   6      278.27      402.45     69.11 o 
  10   1   6      430.84      492.58     73.86 o 
  11   1   6     1123.49     1113.24     37.56 o 
  12   1   6       55.66       26.41     37.44 o 
  13   1   6      897.97      838.54     23.67 o 
  14   1   6      261.74      351.18     64.38 o 
  15   1   6        8.43        0.00     23.55 o 
 -21   2   6        6.31        0.00     33.52 o 
 -20   2   6        0.31        0.00     31.01 o 
 -19   2   6      291.50      407.64     51.90 o 
 -18   2   6       75.95       59.01     12.79 o 
 -17   2   6      315.41      343.02     25.36 o 
 -16   2   6     1264.62     1185.48     27.50 o 
 -15   2   6     1379.88     1693.80     37.05 o 
 -14   2   6     1162.62     1174.52    140.77 o 
 -13   2   6     1878.75     1538.21     89.21 o 
 -12   2   6      159.63      228.19     29.98 o 
 -11   2   6     5251.93     5141.23     51.05 o 
 -10   2   6      965.57      976.84     29.76 o 
  -9   2   6     3115.16     3060.55    116.18 o 
  -8   2   6        7.63       18.64     11.52 o 
  -7   2   6     1363.38     1392.76     51.56 o 
  -6   2   6     1633.07     1748.78     36.39 o 
  -5   2   6      382.44      434.75     38.75 o 
  -4   2   6       71.49       82.67     18.20 o 
  -3   2   6      202.35      196.12     32.03 o 
  -2   2   6     1138.81     1184.41    182.54 o 
  -1   2   6     6171.85     5781.30     64.76 o 
   0   2   6     4013.04     3921.00    127.33 o 
   1   2   6     2820.33     2827.10    104.17 o 
   2   2   6     1995.48     2050.78    174.46 o 
   3   2   6     3292.07     3502.91     43.57 o 
   4   2   6      461.87      456.72     21.04 o 
   5   2   6     2134.73     2242.12    118.19 o 
   6   2   6      756.68      994.38     72.89 o 
   7   2   6      955.25      964.00     44.25 o 
   8   2   6        3.08       13.57     12.78 o 
   9   2   6        8.65       38.40     46.36 o 
  10   2   6      475.67      419.00     14.36 o 
  11   2   6      443.69      457.08     52.73 o 
  12   2   6      521.76      522.61     25.90 o 
  13   2   6      310.29      366.87     40.50 o 
  14   2   6       26.50       38.70     62.57 o 
  15   2   6        2.77       20.38     72.53 o 
 -20   3   6       99.73       83.66      7.37 o 
 -19   3   6     1227.77     1239.77     36.29 o 
 -18   3   6       74.14       65.70     13.54 o 
 -17   3   6      107.69      176.84     31.19 o 
 -16   3   6      171.09      255.39     36.17 o 
 -15   3   6      977.28     1130.13     44.22 o 
 -14   3   6       98.95       86.43      9.08 o 
 -13   3   6      202.49      196.11     49.40 o 
 -12   3   6     2232.12     2123.48     31.58 o 
 -11   3   6       25.40       38.25     15.92 o 
 -10   3   6       86.17       84.65      4.65 o 
  -9   3   6     4674.22     4190.02    104.08 o 
  -8   3   6     7091.22     6791.38    100.49 o 
  -7   3   6    13163.06    11996.32     44.32 o 
  -6   3   6     3895.38     3636.52     54.35 o 
  -5   3   6     7482.70     6878.60    109.03 o 
  -4   3   6     3251.72     3276.79     54.49 o 
  -3   3   6     4707.29     4723.72     40.33 o 
  -2   3   6      164.40      175.03     23.62 o 
  -1   3   6       18.31       17.04      4.50 o 
   0   3   6       23.05       45.43     22.16 o 
   1   3   6      216.93      215.93     44.04 o 
   2   3   6     5067.55     5140.05     58.99 o 
   3   3   6     2314.91     2358.47    156.25 o 
   4   3   6      137.37      127.29     28.07 o 
   5   3   6      436.17      438.67     33.26 o 
   6   3   6     1347.39     1425.77     98.37 o 
   7   3   6     1445.07     1499.18     59.18 o 
   8   3   6     1061.90     1076.06     49.04 o 
   9   3   6     3254.61     2935.72     25.65 o 
  10   3   6      365.82      372.48     28.79 o 
  11   3   6      423.44      442.48     28.37 o 
  12   3   6      315.49      336.40     35.05 o 
  13   3   6       47.98       39.57     12.83 o 
  14   3   6      229.00      278.86     55.57 o 
  15   3   6      143.41      132.45      8.50 o 
 -20   4   6      145.04      188.06     20.38 o 
 -19   4   6      134.47      199.68     26.64 o 
 -18   4   6        5.09        1.44     15.44 o 
 -17   4   6      223.33      283.99     46.94 o 
 -16   4   6        3.49        3.64     33.13 o 
 -15   4   6      526.95      489.37     17.97 o 
 -14   4   6     1805.19     1968.81     39.21 o 
 -13   4   6     2143.89     2144.16     26.86 o 
 -12   4   6     3024.86     2768.22    135.51 o 
 -11   4   6        5.64        0.00      5.64 o 
 -10   4   6      178.36      178.90     14.84 o 
  -9   4   6      274.05      287.82     10.30 o 
  -8   4   6      180.06      186.34     15.07 o 
  -7   4   6     1710.02     1689.05     22.88 o 
  -6   4   6       36.56       50.89     56.49 o 
  -5   4   6     3041.23     2943.65    245.91 o 
  -4   4   6      758.36      758.32    129.07 o 
  -3   4   6     1419.90     1544.73     24.34 o 
  -2   4   6     3184.65     3350.09     49.06 o 
  -1   4   6     2248.35     2155.73     94.56 o 
   0   4   6       41.45       36.98      5.41 o 
   1   4   6      176.19      158.11     18.36 o 
   2   4   6      288.22      341.26     47.84 o 
   3   4   6     3623.16     3927.90     54.76 o 
   4   4   6     2965.91     2966.86     49.84 o 
   5   4   6     1020.03     1377.54     57.54 o 
   6   4   6       58.30       64.67     34.84 o 
   7   4   6      573.64      533.63     15.92 o 
   8   4   6       42.18       70.45     44.30 o 
   9   4   6      122.12      121.55     28.50 o 
  10   4   6       23.89       10.17     23.12 o 
  11   4   6      143.85      141.26     15.88 o 
  12   4   6      567.99      597.36     31.39 o 
  13   4   6      518.00      516.34     62.57 o 
  14   4   6      161.12      170.89     48.71 o 
 -19   5   6       18.32       29.95     21.28 o 
 -18   5   6      110.78       97.65     22.88 o 
 -17   5   6       48.31       57.61     18.06 o 
 -16   5   6      220.91      220.24     41.45 o 
 -15   5   6       19.21       19.20      5.63 o 
 -14   5   6        5.43        0.00     31.26 o 
 -13   5   6      128.83      115.84     23.54 o 
 -12   5   6      687.28      694.28     30.70 o 
 -11   5   6       87.38      101.14     17.34 o 
 -10   5   6      289.53      308.09     34.10 o 
  -9   5   6      352.24      321.98     56.20 o 
  -8   5   6     1720.01     1862.91     29.37 o 
  -7   5   6     3453.23     3570.20     46.22 o 
  -6   5   6     3235.62     3006.09     53.68 o 
  -5   5   6      342.27      344.45     41.77 o 
  -4   5   6     3794.71     3747.33     55.88 o 
  -3   5   6      810.04      753.10     55.78 o 
  -2   5   6     1024.04     1126.18     61.83 o 
  -1   5   6       19.77       36.53     22.11 o 
   0   5   6      286.83      315.94     32.51 o 
   1   5   6        8.76       13.72     17.38 o 
   2   5   6        6.36        0.00     19.80 o 
   3   5   6        6.93       16.01     17.28 o 
   4   5   6     1570.26     1606.53    102.39 o 
   5   5   6        1.64        3.67     15.51 o 
   6   5   6      152.33      188.87     35.13 o 
   7   5   6       88.06      110.67     34.51 o 
   8   5   6      414.52      374.77     52.04 o 
   9   5   6       50.70       72.16     58.74 o 
  10   5   6     2441.12     2433.75     49.18 o 
  11   5   6       36.93       33.07     17.68 o 
  12   5   6      447.06      491.66     28.37 o 
  13   5   6        1.31        0.00     18.03 o 
  14   5   6      103.71      119.45     10.20 o 
 -19   6   6        6.40        0.00     63.01 o 
 -18   6   6       67.54       48.08      2.47 o 
 -17   6   6        2.39        0.00     34.63 o 
 -16   6   6       40.93       46.67     13.78 o 
 -15   6   6      132.76      148.82     24.59 o 
 -14   6   6     1231.13     1374.71     56.22 o 
 -13   6   6     1027.58     1009.88     42.35 o 
 -12   6   6     2831.11     2964.09     37.95 o 
 -11   6   6       30.34       49.94     26.56 o 
 -10   6   6      645.62      629.54     19.13 o 
  -9   6   6       24.45       19.49      9.41 o 
  -8   6   6     2330.38     2273.02     33.24 o 
  -7   6   6      528.81      543.52     18.22 o 
  -6   6   6     2790.50     2771.33     75.33 o 
  -5   6   6       17.53       11.49      2.95 o 
  -4   6   6     3105.98     3223.46     33.20 o 
  -3   6   6      189.12      185.94     13.85 o 
  -2   6   6     2387.22     2448.52     99.17 o 
  -1   6   6      395.94      416.06     17.63 o 
   0   6   6      288.76      293.95     21.35 o 
   1   6   6       78.13       82.30     13.96 o 
   2   6   6     7173.03     6786.25     40.66 o 
   3   6   6      181.56      188.11     18.38 o 
   4   6   6     7013.02     6707.11     37.50 o 
   5   6   6     1972.48     2089.66     61.03 o 
   6   6   6      209.51      209.20     26.73 o 
   7   6   6        3.13        5.20     10.11 o 
   8   6   6       55.62       54.71      8.58 o 
   9   6   6       71.73       57.87     24.26 o 
  10   6   6       52.16       88.07     39.26 o 
  11   6   6       13.86       10.38     32.82 o 
  12   6   6      216.23      227.17     18.67 o 
  13   6   6        1.01        8.03     28.75 o 
 -18   7   6       54.51       38.55      5.53 o 
 -17   7   6      343.38      394.98     50.25 o 
 -16   7   6      164.89      239.64     53.47 o 
 -15   7   6      238.17      285.86     67.34 o 
 -14   7   6      426.09      383.97     36.55 o 
 -13   7   6       91.84      189.80     43.93 o 
 -12   7   6      398.59      437.79     19.89 o 
 -11   7   6      154.34      153.31     23.93 o 
 -10   7   6        5.72       10.22     13.84 o 
  -9   7   6      520.67      545.45     42.17 o 
  -8   7   6       27.19       24.78      8.95 o 
  -7   7   6      276.08      240.14     29.60 o 
  -6   7   6     2039.25     1851.60     46.33 o 
  -5   7   6      130.89      139.53     54.97 o 
  -4   7   6     4458.84     4174.13     95.42 o 
  -3   7   6     2148.60     2032.85     51.73 o 
  -2   7   6       18.44       20.83     15.15 o 
  -1   7   6     1290.56     1386.25     84.63 o 
   0   7   6       86.50       78.71     18.62 o 
   1   7   6       20.56       15.55     23.98 o 
   2   7   6      105.39      185.23     50.98 o 
   3   7   6       50.04       94.16     23.86 o 
   4   7   6        4.40       21.41     19.43 o 
   5   7   6        7.87        3.58     29.53 o 
   6   7   6     2564.98     2727.31     67.62 o 
   7   7   6       19.34       34.43     24.80 o 
   8   7   6      145.11      203.75     56.54 o 
   9   7   6      341.42      285.73     36.78 o 
  10   7   6      292.46      303.36     19.80 o 
  11   7   6      227.64      263.84     21.84 o 
  12   7   6      233.09      213.66     22.29 o 
 -17   8   6      147.53      185.14     41.80 o 
 -16   8   6       59.73       76.09     18.00 o 
 -15   8   6      125.02      164.03     40.86 o 
 -14   8   6       53.23       65.93     78.30 o 
 -13   8   6      140.42      121.52     20.49 o 
 -12   8   6        1.10       13.51     33.93 o 
 -11   8   6     1719.36     1587.56    145.76 o 
 -10   8   6      476.92      547.69     53.65 o 
  -9   8   6     1363.96     1275.91     28.14 o 
  -8   8   6       16.98       24.92     32.91 o 
  -7   8   6      248.97      347.62     46.36 o 
  -6   8   6       45.86       52.49     24.39 o 
  -5   8   6      170.73      187.81     54.87 o 
  -4   8   6      113.36      117.58     15.31 o 
  -3   8   6      447.55      435.16     41.30 o 
  -2   8   6       71.72       55.01     11.54 o 
  -1   8   6     4142.11     3744.11     74.35 o 
   0   8   6      123.55      181.40     36.83 o 
   1   8   6     1624.25     1690.91     86.27 o 
   2   8   6      642.71      615.32     18.98 o 
   3   8   6      280.06      265.49     33.00 o 
   4   8   6       36.54       33.91     53.74 o 
   5   8   6      200.33      166.85      8.24 o 
   6   8   6      525.19      513.36     26.03 o 
   7   8   6      156.46      158.41     32.36 o 
   8   8   6        1.76        9.82     23.75 o 
   9   8   6       33.43       30.48     23.74 o 
  10   8   6      169.04      158.77      8.20 o 
  11   8   6      164.01      257.21     44.86 o 
 -15   9   6       56.17      128.58     66.46 o 
 -14   9   6       72.68       96.36     79.50 o 
 -13   9   6       28.34       42.68     50.50 o 
 -12   9   6       42.54       43.87      4.00 o 
 -11   9   6      393.73      456.88     25.35 o 
 -10   9   6      298.59      335.72     46.10 o 
  -9   9   6      162.15      200.67     33.91 o 
  -8   9   6     2070.23     2168.16     73.37 o 
  -7   9   6      930.73     1252.05     58.64 o 
  -6   9   6      698.29      778.09     55.48 o 
  -5   9   6     2934.52     2851.94     60.81 o 
  -4   9   6        3.49       16.49     51.06 o 
  -3   9   6      309.33      373.15     76.27 o 
  -2   9   6      551.21      564.73     11.67 o 
  -1   9   6      141.66      212.61     36.32 o 
   0   9   6       17.54       27.86     24.02 o 
   1   9   6        8.76       12.11     19.12 o 
   2   9   6      409.63      418.32     22.20 o 
   3   9   6       37.95       32.35     17.46 o 
   4   9   6      262.75      326.93     34.67 o 
   5   9   6     1184.61     1170.10    136.15 o 
   6   9   6      334.72      345.81     24.00 o 
   7   9   6      824.59      755.21     47.06 o 
   8   9   6      365.87      389.15     31.57 o 
   9   9   6       60.26       47.62     10.64 o 
  10   9   6        9.69        0.00      7.98 o 
 -14  10   6       41.88       34.31     14.85 o 
 -13  10   6       38.71       55.94     36.94 o 
 -12  10   6       26.09      123.84     75.54 o 
 -11  10   6      171.28      178.06     52.48 o 
 -10  10   6      911.11      929.33     80.48 o 
  -9  10   6      163.99      138.21     65.11 o 
  -8  10   6        1.20        1.34      4.93 o 
  -7  10   6       37.73       32.48     64.49 o 
  -6  10   6      702.66      625.79     11.54 o 
  -5  10   6        0.85        0.00     83.83 o 
  -4  10   6       31.20       29.33     76.18 o 
  -3  10   6        0.36       43.34     78.79 o 
  -2  10   6      678.32      700.63     36.52 o 
  -1  10   6      551.27      514.19     71.59 o 
   0  10   6     2210.38     2059.83     50.77 o 
   1  10   6      287.03      386.66     61.70 o 
   2  10   6      325.15      330.62      9.89 o 
   3  10   6      375.94      420.22     39.22 o 
   4  10   6       79.44       68.29     37.15 o 
   5  10   6      216.25      271.40     37.20 o 
   6  10   6      149.49      193.79     20.10 o 
   7  10   6       72.55       73.23     22.52 o 
   8  10   6      115.30      108.33     29.36 o 
 -11  11   6        3.54        4.58     15.90 o 
 -10  11   6      255.18      240.99     13.81 o 
  -9  11   6      233.11      207.17     48.51 o 
  -8  11   6      680.20      747.30     64.77 o 
  -7  11   6        4.56        8.96     24.21 o 
  -6  11   6      589.40      634.61     67.01 o 
  -5  11   6      370.16      450.92     42.92 o 
  -4  11   6      473.76      427.87      5.65 o 
  -3  11   6       79.86       65.70     66.17 o 
  -2  11   6      256.85      285.18     29.50 o 
  -1  11   6      116.56      161.61     17.43 o 
   0  11   6       11.72        3.29     18.92 o 
   1  11   6       47.85       70.01     42.36 o 
   2  11   6       23.18       67.82    110.21 o 
   3  11   6       26.36       54.87     84.07 o 
   4  11   6        6.73        1.65     39.80 o 
   5  11   6       17.75       64.29     97.49 o 
   6  11   6      499.15      434.00     23.26 o 
  -8  12   6        0.57        2.35     41.79 o 
  -7  12   6        8.92       12.51     63.53 o 
  -6  12   6       62.36       72.79     53.49 o 
  -5  12   6        4.87       15.52     44.59 o 
  -4  12   6        1.41       17.29     71.14 o 
  -3  12   6        3.34        7.77    104.79 o 
  -2  12   6       30.06       45.45     59.58 o 
  -1  12   6       23.91       27.08     41.21 o 
   0  12   6      225.81      311.36     76.66 o 
   1  12   6      129.81      137.05      5.39 o 
   2  12   6      198.22      220.48     27.67 o 
 -21   0   7      257.09      393.73    110.44 o 
 -19   0   7      758.51      958.89    115.15 o 
 -17   0   7       76.63      187.74     69.74 o 
 -15   0   7      113.69      209.77     30.29 o 
 -13   0   7     1050.94     1011.32     18.95 o 
 -11   0   7     1013.81      998.48     64.88 o 
  -9   0   7     5163.85     4728.23     91.98 o 
  -7   0   7     3277.61     3200.86     13.90 o 
  -5   0   7     8274.02     7564.30    103.73 o 
  -3   0   7    27207.93    25776.27    125.51 o 
  -1   0   7    11378.11    11035.36    187.21 o 
   1   0   7    11123.01    11607.54    178.85 o 
   3   0   7     2582.09     3016.19     61.66 o 
   5   0   7       20.99       55.81     77.24 o 
   7   0   7     6128.33     5868.23     76.53 o 
   9   0   7     2261.29     2147.60     13.89 o 
  11   0   7     1215.56     1153.39     20.02 o 
  13   0   7     2594.33     2731.36     85.72 o 
  15   0   7      412.72      461.55     42.15 o 
 -21   1   7       17.61       44.74    116.56 o 
 -20   1   7       49.17       84.54    119.86 o 
 -19   1   7       11.13       31.28     23.96 o 
 -18   1   7       23.62       23.22      9.50 o 
 -17   1   7      465.17      432.19     25.98 o 
 -16   1   7      982.13      882.30     56.37 o 
 -15   1   7      726.15     1049.26     37.90 o 
 -14   1   7      146.26      162.34     35.12 o 
 -13   1   7     1013.39     1034.96     25.33 o 
 -12   1   7       44.19       47.65     10.83 o 
 -11   1   7     3268.45     2925.74     76.94 o 
 -10   1   7     3552.26     3450.86     61.65 o 
  -9   1   7     3738.58     3902.85     64.16 o 
  -8   1   7      135.51      142.94     23.93 o 
  -7   1   7       43.64       26.90     13.26 o 
  -6   1   7     2067.81     2127.31    129.71 o 
  -5   1   7       53.45      180.39     30.67 o 
  -4   1   7        1.01        0.00     10.83 o 
  -3   1   7      268.83      279.18     12.87 o 
  -2   1   7     1617.17     1932.74     49.18 o 
  -1   1   7     5890.69     5642.65     98.80 o 
   0   1   7     1889.40     1881.71     80.87 o 
   1   1   7    18299.46    17179.74     67.85 o 
   2   1   7    10241.51     9954.19    163.52 o 
   3   1   7     4052.95     3657.55    188.43 o 
   4   1   7     3265.19     3207.83     71.58 o 
   5   1   7     4451.92     4410.11     45.19 o 
   6   1   7       36.18       49.58     72.17 o 
   7   1   7      480.92      515.58     54.75 o 
   8   1   7     1798.96     1720.36     29.97 o 
   9   1   7      654.40      650.47     47.57 o 
  10   1   7       93.63      134.05     52.16 o 
  11   1   7      192.38      176.00     29.32 o 
  12   1   7      589.10      535.02     62.98 o 
  13   1   7       45.76       47.27     21.07 o 
  14   1   7       59.60       55.00     19.81 o 
  15   1   7      486.04      555.20     37.49 o 
 -21   2   7       51.34       36.37      6.48 o 
 -20   2   7      417.16      359.75     71.00 o 
 -19   2   7      183.90      147.64     26.70 o 
 -18   2   7       49.82       77.54     12.12 o 
 -17   2   7      703.92      619.83     22.97 o 
 -16   2   7       29.65       40.46     11.66 o 
 -15   2   7      216.88      244.20     43.54 o 
 -14   2   7      303.98      338.29     42.47 o 
 -13   2   7       51.61      120.96     40.95 o 
 -12   2   7      578.76      628.30     24.18 o 
 -11   2   7      815.23      943.51     67.88 o 
 -10   2   7     3484.42     3285.91     84.13 o 
  -9   2   7     3162.32     3178.52     42.13 o 
  -8   2   7      248.72      309.37     23.79 o 
  -7   2   7     2158.49     2152.59     85.10 o 
  -6   2   7     2721.32     2667.88     45.10 o 
  -5   2   7      635.21      675.40     23.03 o 
  -4   2   7     6510.95     6214.50     32.23 o 
  -3   2   7     4132.83     4076.32    100.20 o 
  -2   2   7     8344.38     8178.00     81.42 o 
  -1   2   7       11.34       23.59     15.40 o 
   0   2   7      561.81      776.52     70.69 o 
   1   2   7      525.85      679.95     62.40 o 
   2   2   7     2326.42     2319.72     79.54 o 
   3   2   7      479.70      433.05     46.11 o 
   4   2   7       87.93      101.37     60.09 o 
   5   2   7      213.57      288.54     42.10 o 
   6   2   7       27.94      115.15     50.55 o 
   7   2   7     1204.03     1240.43     37.21 o 
   8   2   7     2872.53     2889.24     55.56 o 
   9   2   7     1331.38     1417.50     56.63 o 
  10   2   7      259.71      278.08     20.73 o 
  11   2   7       14.52       12.16     64.91 o 
  12   2   7      237.97      336.39     74.00 o 
  13   2   7        9.85        0.63      8.68 o 
  14   2   7      123.67      135.68     79.60 o 
 -21   3   7        3.34        0.00     25.25 o 
 -20   3   7       50.80       49.24     32.37 o 
 -19   3   7       21.07       55.17     35.41 o 
 -18   3   7       60.77       52.49     21.57 o 
 -17   3   7       17.86        6.98     10.23 o 
 -16   3   7      107.84      143.10     27.26 o 
 -15   3   7      944.38      875.15     23.03 o 
 -14   3   7     2251.19     2105.39     51.27 o 
 -13   3   7       34.67       30.08     16.11 o 
 -12   3   7     4481.73     3990.25    142.58 o 
 -11   3   7      501.03      447.20     58.12 o 
 -10   3   7     1418.77     1457.87     93.23 o 
  -9   3   7       72.05       62.34     23.88 o 
  -8   3   7     1319.77     1400.12     36.12 o 
  -7   3   7       71.99      115.73     39.38 o 
  -6   3   7      915.30      904.44     25.24 o 
  -5   3   7     3587.47     3443.94    142.86 o 
  -4   3   7     4396.46     4331.20     58.67 o 
  -3   3   7       72.72      226.96     40.96 o 
  -2   3   7     4256.96     3951.66    140.13 o 
  -1   3   7        9.25       17.30     47.72 o 
   0   3   7     7451.02     7071.46     29.84 o 
   1   3   7      228.94      226.34     11.41 o 
   2   3   7     4943.94     4702.50    144.51 o 
   3   3   7     1284.05     1220.09     32.73 o 
   4   3   7     4830.56     4784.19     55.49 o 
   5   3   7      803.59      810.82     35.79 o 
   6   3   7      791.32      749.91     14.35 o 
   7   3   7      375.29      355.49     16.89 o 
   8   3   7     1449.43     1412.66    115.50 o 
   9   3   7      721.07      730.80     43.60 o 
  10   3   7      153.51      160.66     39.74 o 
  11   3   7      541.96      505.83     42.65 o 
  12   3   7      196.68      187.21     22.84 o 
  13   3   7      239.64      239.44     31.95 o 
  14   3   7      134.01      123.89     75.47 o 
 -20   4   7       54.20       35.52      7.00 o 
 -19   4   7       63.63       74.96     30.06 o 
 -18   4   7      184.75      200.51     31.00 o 
 -17   4   7       56.58       56.67     24.92 o 
 -16   4   7      192.16      179.37      7.62 o 
 -15   4   7       45.14       96.36     14.87 o 
 -14   4   7       14.41       12.61     21.07 o 
 -13   4   7      162.89      176.33     18.42 o 
 -12   4   7       13.22       13.75     10.26 o 
 -11   4   7      732.57      697.06     32.75 o 
 -10   4   7      211.22      226.38     50.42 o 
  -9   4   7      922.74      926.29     42.48 o 
  -8   4   7     2700.02     2391.14     30.07 o 
  -7   4   7     1738.40     1716.15    118.29 o 
  -6   4   7     7787.01     7138.35     77.89 o 
  -5   4   7     4170.94     4190.15     57.29 o 
  -4   4   7     1353.65     1381.26     48.86 o 
  -3   4   7      688.98      762.30     30.48 o 
  -2   4   7     3092.89     2913.28     98.98 o 
  -1   4   7     1345.91     1396.84     94.40 o 
   0   4   7     1675.67     1517.08     58.42 o 
   1   4   7     3238.39     3394.22     50.10 o 
   2   4   7        0.03       12.38     49.04 o 
   3   4   7      434.84      440.87     42.89 o 
   4   4   7     3190.20     3381.71     43.98 o 
   5   4   7     4931.10     4662.41    150.56 o 
   6   4   7      105.79      154.69     37.35 o 
   7   4   7      123.71      161.25     38.26 o 
   8   4   7       24.48       60.72     52.14 o 
   9   4   7      457.85      504.74     48.06 o 
  10   4   7      288.51      432.80     56.89 o 
  11   4   7      740.31      659.98     10.73 o 
  12   4   7      369.91      351.35     11.71 o 
  13   4   7        0.83       19.98     84.26 o 
  14   4   7       17.01       20.98     48.29 o 
 -20   5   7       24.78       30.99     20.65 o 
 -19   5   7      333.21      348.69     33.15 o 
 -18   5   7        0.18        0.00     23.55 o 
 -17   5   7       14.10       10.78     20.31 o 
 -16   5   7        7.25        9.42     12.52 o 
 -15   5   7       52.83       73.89     18.93 o 
 -14   5   7        4.75       24.46     61.29 o 
 -13   5   7     4625.83     4041.04     54.13 o 
 -12   5   7      108.10      238.80     35.87 o 
 -11   5   7     1689.98     1839.76     91.45 o 
 -10   5   7      488.98      513.50     24.70 o 
  -9   5   7      248.04      252.62     27.84 o 
  -8   5   7      163.13      177.65     24.85 o 
  -7   5   7     3214.29     3033.89     17.50 o 
  -6   5   7      633.94      600.38     57.11 o 
  -5   5   7       39.89       34.65      7.69 o 
  -4   5   7     1156.23     1114.31     45.59 o 
  -3   5   7     4134.89     4236.60     38.98 o 
  -2   5   7       74.70      161.89     20.13 o 
  -1   5   7       14.39        7.80      8.31 o 
   0   5   7      478.67      619.23     54.82 o 
   1   5   7     1279.30     1265.80     26.67 o 
   2   5   7       11.81       33.27     45.83 o 
   3   5   7     4473.12     4342.41     58.81 o 
   4   5   7     1112.79     1168.82     39.36 o 
   5   5   7     2847.19     3008.56     38.46 o 
   6   5   7       59.82       73.87     51.42 o 
   7   5   7       11.19       16.20      9.78 o 
   8   5   7      211.68      206.29     13.61 o 
   9   5   7       15.03       24.46     17.45 o 
  10   5   7      179.52      211.32     31.39 o 
  11   5   7       44.19       49.66     19.56 o 
  12   5   7       11.27        4.80     12.58 o 
  13   5   7      126.55      117.33     12.90 o 
 -19   6   7      169.64      147.39     40.02 o 
 -18   6   7      179.32      217.86     38.62 o 
 -17   6   7      462.56      420.68     27.67 o 
 -16   6   7       58.42       84.69     42.53 o 
 -15   6   7      667.90      635.36     36.08 o 
 -14   6   7      229.01      308.90     46.02 o 
 -13   6   7        0.34        0.00      9.78 o 
 -12   6   7        4.26       41.92     43.62 o 
 -11   6   7      145.07      122.18     34.78 o 
 -10   6   7      609.02      656.00     30.25 o 
  -9   6   7        7.96       22.08     15.41 o 
  -8   6   7     1070.21     1122.77     45.14 o 
  -7   6   7     2836.38     2692.13     29.72 o 
  -6   6   7      516.32      685.29     15.15 o 
  -5   6   7     4562.82     4132.40    156.54 o 
  -4   6   7      228.26      248.98      4.66 o 
  -3   6   7      993.01      958.34     18.26 o 
  -2   6   7       57.29       56.22     22.27 o 
  -1   6   7      417.49      362.88     10.19 o 
   0   6   7      804.11      797.80     28.22 o 
   1   6   7      799.24      854.57     38.24 o 
   2   6   7       22.64       26.64     11.76 o 
   3   6   7     1017.09     1007.01     32.06 o 
   4   6   7     2271.36     2171.71     45.71 o 
   5   6   7      863.48      774.48     18.55 o 
   6   6   7      271.95      404.15     59.00 o 
   7   6   7       27.17       41.27     18.23 o 
   8   6   7       78.86       73.36     16.94 o 
   9   6   7      247.92      273.40     40.96 o 
  10   6   7      622.74      598.68     23.99 o 
  11   6   7     1892.75     2047.35     86.78 o 
  12   6   7      462.19      447.56     50.29 o 
 -18   7   7       97.30      178.72     35.70 o 
 -17   7   7        0.96        0.22     12.51 o 
 -16   7   7      253.88      257.40     34.36 o 
 -15   7   7      143.10      150.30     24.73 o 
 -14   7   7      270.14      328.08     59.10 o 
 -13   7   7      946.38     1010.91    107.07 o 
 -12   7   7     1046.85      948.55     30.96 o 
 -11   7   7      269.11      356.60     56.13 o 
 -10   7   7       52.02       53.94     20.24 o 
  -9   7   7     1659.24     1743.06     28.85 o 
  -8   7   7      346.74      349.77     27.89 o 
  -7   7   7      123.93      121.12     20.07 o 
  -6   7   7       89.96       77.07     16.56 o 
  -5   7   7      541.82      513.18     38.28 o 
  -4   7   7      122.36      223.69     33.24 o 
  -3   7   7      825.30      831.06     21.36 o 
  -2   7   7     2309.49     2384.24     38.50 o 
  -1   7   7       23.90       22.23      4.15 o 
   0   7   7      177.40      249.64     27.86 o 
   1   7   7     1080.67     1037.87     41.38 o 
   2   7   7        3.92        0.00      4.50 o 
   3   7   7      339.81      376.62     48.23 o 
   4   7   7     1266.89     1510.90     55.94 o 
   5   7   7      181.33      184.41     14.28 o 
   6   7   7     1990.04     1812.16     27.43 o 
   7   7   7      102.48      140.35     27.53 o 
   8   7   7        1.88        0.00      2.82 o 
   9   7   7      805.86      838.44     37.48 o 
  10   7   7       96.56      101.29     62.99 o 
  11   7   7        6.06        9.53     39.65 o 
 -17   8   7        1.14        0.00     30.81 o 
 -16   8   7      146.97      201.14     27.58 o 
 -15   8   7      304.82      301.13     24.25 o 
 -14   8   7      215.92      258.40     86.63 o 
 -13   8   7      308.34      289.61     28.03 o 
 -12   8   7      250.42      286.19     38.79 o 
 -11   8   7      326.43      416.79     31.05 o 
 -10   8   7     1973.19     2132.68     42.37 o 
  -9   8   7       36.68       48.16     30.20 o 
  -8   8   7      927.83      849.09    124.72 o 
  -7   8   7       20.80       18.86      6.43 o 
  -6   8   7      922.08     1053.35     81.10 o 
  -5   8   7      245.78      258.42     51.94 o 
  -4   8   7      352.13      311.51     32.03 o 
  -3   8   7       52.40       55.04     36.29 o 
  -2   8   7      157.52      247.94     46.85 o 
  -1   8   7       57.55       81.82     17.49 o 
   0   8   7       88.05       93.08     38.21 o 
   1   8   7      523.84      577.29     46.20 o 
   2   8   7      153.38      149.27     29.03 o 
   3   8   7       56.03       50.97     39.78 o 
   4   8   7       20.90        8.30      8.87 o 
   5   8   7      497.05      460.67     20.30 o 
   6   8   7      251.52      321.42     48.11 o 
   7   8   7      404.10      471.01     43.68 o 
   8   8   7     1221.13     1045.23     46.55 o 
   9   8   7        1.14        4.80     19.98 o 
  10   8   7      302.12      367.51     38.92 o 
 -15   9   7      228.76      238.50     64.29 o 
 -14   9   7      127.61      108.39     80.06 o 
 -13   9   7       12.36       31.93     43.04 o 
 -12   9   7       99.20       79.71     17.23 o 
 -11   9   7      266.06      363.54     58.52 o 
 -10   9   7     1369.35     1567.55     84.07 o 
  -9   9   7       62.00       57.03     51.10 o 
  -8   9   7      298.39      322.73     46.12 o 
  -7   9   7       60.78       46.57     12.63 o 
  -6   9   7      853.22      883.38     55.70 o 
  -5   9   7        5.61        5.85     24.25 o 
  -4   9   7      345.81      384.50     35.13 o 
  -3   9   7       59.72       60.61     28.57 o 
  -2   9   7      106.14      106.36     23.69 o 
  -1   9   7      418.52      541.39     57.80 o 
   0   9   7      672.45      677.40     27.44 o 
   1   9   7        2.95       25.75     87.04 o 
   2   9   7     1119.68     1322.94    121.16 o 
   3   9   7       40.73       28.09      9.64 o 
   4   9   7        8.33       10.85     29.18 o 
   5   9   7      151.35      146.41     43.64 o 
   6   9   7      119.96      148.62     41.19 o 
   7   9   7      124.23      107.82     13.16 o 
   8   9   7      155.02      254.69     33.98 o 
   9   9   7      204.83      182.49     36.43 o 
 -14  10   7       23.57       14.27     16.84 o 
 -13  10   7       42.51       32.60     12.72 o 
 -12  10   7        3.44        0.00      3.53 o 
 -11  10   7      317.72      307.99     16.49 o 
 -10  10   7       91.25      206.23     50.36 o 
  -9  10   7     1040.33      926.19     15.42 o 
  -8  10   7       21.25       27.56     18.41 o 
  -7  10   7       74.53       80.15     81.36 o 
  -6  10   7       25.00       14.60     83.36 o 
  -5  10   7      158.84      223.04     40.86 o 
  -4  10   7      248.68      220.62     15.75 o 
  -3  10   7      311.51      325.02     49.27 o 
  -2  10   7      408.50      422.48     37.32 o 
  -1  10   7       14.97        9.34     54.16 o 
   0  10   7        1.46        0.00      8.31 o 
   1  10   7        0.58       14.95     26.61 o 
   2  10   7      101.11       90.43     27.32 o 
   3  10   7      214.29      328.73     83.13 o 
   4  10   7        7.05       12.81     50.85 o 
   5  10   7       30.87       22.11     14.51 o 
   6  10   7        0.94        0.00     14.30 o 
   7  10   7      245.09      323.00     50.60 o 
 -11  11   7      233.05      302.12     45.53 o 
 -10  11   7        0.03        0.00     13.07 o 
  -9  11   7      418.75      389.98     30.85 o 
  -8  11   7       61.12       66.22     41.46 o 
  -7  11   7        3.49        7.00     14.72 o 
  -6  11   7       52.48       34.05     43.08 o 
  -5  11   7       17.35        4.00     23.31 o 
  -4  11   7       17.65       42.62     79.59 o 
  -3  11   7       22.39       14.60     78.21 o 
  -2  11   7        0.55        0.00      6.24 o 
  -1  11   7      244.36      291.41     27.74 o 
   0  11   7        9.19       11.28     10.48 o 
   1  11   7      898.16      826.18     89.48 o 
   2  11   7      151.27      235.20     56.29 o 
   3  11   7      174.61      137.05      2.59 o 
   4  11   7        6.78        2.35      7.77 o 
   5  11   7      109.46      132.34     58.64 o 
  -7  12   7      205.35      203.18     22.80 o 
  -6  12   7       44.53       39.47      7.48 o 
  -5  12   7       91.78      179.73     62.95 o 
  -4  12   7      241.47      412.09    129.28 o 
  -3  12   7      311.84      296.94     57.93 o 
  -2  12   7       28.75      139.41     98.43 o 
  -1  12   7      272.99      290.14     44.86 o 
   0  12   7        1.31       18.37     50.28 o 
   1  12   7       30.45       15.95     12.23 o 
 -20   0   8       36.26       40.97     41.68 o 
 -18   0   8       40.15       74.18     95.61 o 
 -16   0   8     3206.15     2952.90     77.26 o 
 -14   0   8     4115.32     3900.85     44.49 o 
 -12   0   8      379.82      381.61     30.16 o 
 -10   0   8     8776.92     8729.47    261.34 o 
  -8   0   8    11364.05    11211.77     61.82 o 
  -6   0   8      952.46     1041.54     55.63 o 
  -4   0   8      338.81      471.40     63.47 o 
  -2   0   8     1662.73     1689.84     85.52 o 
   0   0   8      963.63     1372.13     69.26 o 
   2   0   8     3589.72     3689.89     68.52 o 
   4   0   8     8653.29     8048.59    113.50 o 
   6   0   8      137.90      163.66     58.40 o 
   8   0   8       97.27      139.41     99.84 o 
  10   0   8     1295.78     1320.12     70.64 o 
  12   0   8      141.36      137.99      5.65 o 
  14   0   8      122.63      232.66    103.38 o 
 -21   1   8      200.48      263.98     34.62 o 
 -20   1   8      405.45      316.04     23.08 o 
 -19   1   8      121.58      277.34     74.85 o 
 -18   1   8     1203.39     1180.99     83.36 o 
 -17   1   8      450.49      397.73     18.82 o 
 -16   1   8      259.29      298.70     36.25 o 
 -15   1   8      325.09      324.12     28.18 o 
 -14   1   8      194.41      233.59     18.46 o 
 -13   1   8      818.79      882.56     30.40 o 
 -12   1   8     1229.28     1209.83     40.87 o 
 -11   1   8        2.55        5.79      6.82 o 
 -10   1   8     1452.73     1544.85     27.32 o 
  -9   1   8      181.23      172.41     60.15 o 
  -8   1   8     3940.29     3647.90     36.84 o 
  -7   1   8      332.30      350.86     17.44 o 
  -6   1   8      549.76      512.95     17.99 o 
  -5   1   8     3259.27     3357.71     33.02 o 
  -4   1   8     7960.73     7650.15    200.63 o 
  -3   1   8    14897.20    14019.92    747.79 o 
  -2   1   8    11471.24    11434.00     45.75 o 
  -1   1   8     3331.89     3235.14    107.65 o 
   0   1   8      825.31      757.51      4.30 o 
   1   1   8     1788.52     1835.48    153.39 o 
   2   1   8     4849.91     4637.87    210.55 o 
   3   1   8     1157.43     1116.56     16.85 o 
   4   1   8       98.74       94.08      8.56 o 
   5   1   8      243.15      368.26     61.01 o 
   6   1   8       16.31        3.63      6.71 o 
   7   1   8      468.76      495.90     59.38 o 
   8   1   8     3251.32     3209.69     59.88 o 
   9   1   8      555.54      524.45     57.58 o 
  10   1   8     1639.05     1904.54     88.19 o 
  11   1   8       72.48       71.95     63.13 o 
  12   1   8      106.86       93.83     81.74 o 
  13   1   8      177.53      163.31     16.90 o 
  14   1   8      208.33      297.17     43.64 o 
 -21   2   8        7.25       39.80    122.69 o 
 -20   2   8      219.74      227.66     22.49 o 
 -19   2   8       36.47       41.48     12.20 o 
 -18   2   8       53.76       58.55     47.20 o 
 -17   2   8       10.04        1.49      9.43 o 
 -16   2   8     1608.92     1671.43    105.95 o 
 -15   2   8     1762.54     1733.11     49.33 o 
 -14   2   8      290.76      242.13     18.33 o 
 -13   2   8     2160.56     2143.46     55.61 o 
 -12   2   8     2904.43     2633.27    147.18 o 
 -11   2   8       99.37      125.90     12.26 o 
 -10   2   8     2902.05     2824.48     51.97 o 
  -9   2   8      773.69      806.67     25.12 o 
  -8   2   8       50.86       49.31      3.77 o 
  -7   2   8     2082.23     2220.46     53.54 o 
  -6   2   8     1939.24     2100.94     58.45 o 
  -5   2   8       14.22       23.84     52.71 o 
  -4   2   8       47.74      111.54     19.60 o 
  -3   2   8     6754.47     6343.13     55.88 o 
  -2   2   8        3.41       80.69     23.08 o 
  -1   2   8     1227.92     1494.06     55.19 o 
   0   2   8     3226.03     3131.88     75.06 o 
   1   2   8      555.46      533.91     13.92 o 
   2   2   8     1197.61     1181.98     19.13 o 
   3   2   8     6075.10     5605.82     34.28 o 
   4   2   8      721.83      715.44     37.64 o 
   5   2   8      276.98      303.78     26.76 o 
   6   2   8     1689.05     1737.45     43.09 o 
   7   2   8      314.06      276.53     72.29 o 
   8   2   8        7.50       16.19     60.60 o 
   9   2   8        7.75        7.93     48.45 o 
  10   2   8       82.25       82.97     15.47 o 
  11   2   8       89.99      105.23     82.63 o 
  12   2   8      237.95      267.70     36.26 o 
  13   2   8      184.59      258.74     37.62 o 
  14   2   8       41.06       49.68     14.48 o 
 -21   3   8      209.40      201.66     14.30 o 
 -20   3   8      132.79      108.78     21.54 o 
 -19   3   8      141.90      174.59     40.61 o 
 -18   3   8      267.28      277.50     39.21 o 
 -17   3   8     1242.52     1350.18     61.83 o 
 -16   3   8       31.25       23.28     11.57 o 
 -15   3   8     1480.77     1391.55     53.88 o 
 -14   3   8     1179.39     1417.01     74.03 o 
 -13   3   8      535.31      563.83     38.49 o 
 -12   3   8       11.48       12.31     11.33 o 
 -11   3   8      325.36      380.29     31.66 o 
 -10   3   8      195.47      199.39     16.95 o 
  -9   3   8     4955.81     4872.63     57.83 o 
  -8   3   8     4546.10     4264.98     34.30 o 
  -7   3   8     7606.78     7163.24    328.61 o 
  -6   3   8       80.97      106.24     20.71 o 
  -5   3   8      167.92      128.77     13.25 o 
  -4   3   8     1775.55     1976.07     52.24 o 
  -3   3   8      802.51      760.14     11.26 o 
  -2   3   8      241.91      257.46     27.48 o 
  -1   3   8      832.40      798.82     15.86 o 
   0   3   8        2.20        6.51     12.90 o 
   1   3   8      111.67      108.26     36.79 o 
   2   3   8       19.07       51.03     36.46 o 
   3   3   8      695.99      691.77     56.28 o 
   4   3   8        2.04        7.89     84.75 o 
   5   3   8      946.64      990.94     57.66 o 
   6   3   8       20.10       50.32     55.16 o 
   7   3   8        5.89       41.74     68.47 o 
   8   3   8       48.44       46.81     49.20 o 
   9   3   8      154.49      151.99     16.60 o 
  10   3   8      149.12      108.10     29.36 o 
  11   3   8      823.73      802.35     60.86 o 
  12   3   8      206.27      216.85     60.40 o 
  13   3   8      323.10      341.40     31.30 o 
 -20   4   8       12.66       21.20     18.04 o 
 -19   4   8       16.51       28.18     59.52 o 
 -18   4   8       46.62       44.58      8.83 o 
 -17   4   8      426.87      388.84     47.72 o 
 -16   4   8        8.32        9.45     16.51 o 
 -15   4   8      177.60      299.27     42.90 o 
 -14   4   8     1032.63     1174.55     71.93 o 
 -13   4   8      346.62      304.06     18.94 o 
 -12   4   8      845.69      804.02     50.69 o 
 -11   4   8     3008.45     2746.15    112.79 o 
 -10   4   8       18.56       32.65     23.27 o 
  -9   4   8       57.33       72.61     38.27 o 
  -8   4   8      592.72      588.31     29.15 o 
  -7   4   8     2316.23     2548.21     63.15 o 
  -6   4   8     3006.07     3109.01     53.47 o 
  -5   4   8      642.03      628.12     36.17 o 
  -4   4   8     1543.44     1526.49     21.90 o 
  -3   4   8      829.24      814.38     44.44 o 
  -2   4   8      515.65      571.92     30.90 o 
  -1   4   8      999.14     1129.03    144.43 o 
   0   4   8      724.31      693.64     11.29 o 
   1   4   8     1299.67     1288.18    103.57 o 
   2   4   8     2662.86     2675.16     60.48 o 
   3   4   8       56.55       63.25     22.87 o 
   4   4   8     2080.80     2080.68     62.34 o 
   5   4   8      204.42      272.02     42.56 o 
   6   4   8       27.35       26.18     28.83 o 
   7   4   8     1382.18     1530.85     74.32 o 
   8   4   8       44.08       69.81     59.27 o 
   9   4   8      320.56      301.64     56.18 o 
  10   4   8      164.15      210.99     55.81 o 
  11   4   8      117.39      151.69     65.66 o 
  12   4   8      163.17      238.83     59.55 o 
  13   4   8      151.12      162.50     56.36 o 
 -20   5   8      195.67      266.46     36.42 o 
 -19   5   8       61.71       48.92     11.77 o 
 -18   5   8       34.83       33.25     18.33 o 
 -17   5   8       77.51       94.02     66.37 o 
 -16   5   8      643.09      586.21     23.23 o 
 -15   5   8       44.37       54.27     27.23 o 
 -14   5   8       37.20       44.68     13.60 o 
 -13   5   8        7.93        5.82      9.03 o 
 -12   5   8     1057.21     1472.73     46.89 o 
 -11   5   8       90.47      115.08     24.01 o 
 -10   5   8      432.48      418.50     28.25 o 
  -9   5   8        3.95       29.27     45.07 o 
  -8   5   8     1209.12     1217.57     52.96 o 
  -7   5   8       21.52       78.93     68.29 o 
  -6   5   8     3608.27     3273.95     35.79 o 
  -5   5   8      796.97      829.38     21.53 o 
  -4   5   8     2044.56     2052.49    158.08 o 
  -3   5   8       21.63       47.28     23.23 o 
  -2   5   8      535.97      554.02     31.88 o 
  -1   5   8     1492.79     1448.16     32.17 o 
   0   5   8     1031.96     1188.97     42.55 o 
   1   5   8        2.63        7.39      7.97 o 
   2   5   8      390.03      353.60     33.66 o 
   3   5   8       96.01       77.10      8.69 o 
   4   5   8     4564.09     4374.32     44.07 o 
   5   5   8      160.49      193.93     42.08 o 
   6   5   8      626.83      684.39     36.40 o 
   7   5   8      578.68      626.73     40.11 o 
   8   5   8      260.50      261.12     26.45 o 
   9   5   8        0.47        0.00     13.07 o 
  10   5   8     1724.81     1779.58     41.51 o 
  11   5   8       19.25       35.85     26.41 o 
  12   5   8     1390.57     1342.58    171.08 o 
 -19   6   8       26.39       26.40     13.03 o 
 -18   6   8       46.45      112.09     25.41 o 
 -17   6   8      584.32      573.15     32.69 o 
 -16   6   8      177.25      234.57     32.08 o 
 -15   6   8       50.65       53.57     50.46 o 
 -14   6   8      842.06      922.02     49.55 o 
 -13   6   8        0.45        0.00     23.84 o 
 -12   6   8      928.89      961.34     73.18 o 
 -11   6   8     2441.38     2302.50     24.57 o 
 -10   6   8      910.44     1002.06    106.19 o 
  -9   6   8      139.46      214.84     42.86 o 
  -8   6   8     1749.75     1899.02     38.49 o 
  -7   6   8      453.21      467.76     41.89 o 
  -6   6   8      153.61      177.65     15.80 o 
  -5   6   8      652.31      624.80     26.43 o 
  -4   6   8      190.45      150.54     23.96 o 
  -3   6   8     1631.54     1454.95     19.10 o 
  -2   6   8     3588.36     3381.82     35.40 o 
  -1   6   8       60.75       61.30     12.63 o 
   0   6   8      542.30      702.17     63.43 o 
   1   6   8      642.93      538.15     22.04 o 
   2   6   8      422.66      412.70     30.27 o 
   3   6   8       38.29       65.76     48.59 o 
   4   6   8     1586.87     1983.52     68.11 o 
   5   6   8      309.65      316.16     31.27 o 
   6   6   8     1400.76     1494.19     80.83 o 
   7   6   8      502.97      494.25     24.37 o 
   8   6   8      417.20      407.05     26.94 o 
   9   6   8       95.34      100.78     18.24 o 
  10   6   8       57.20       45.69      8.71 o 
  11   6   8        2.38       33.05     30.64 o 
 -18   7   8        6.00        3.71     59.98 o 
 -17   7   8      254.70      230.83     22.08 o 
 -16   7   8      318.48      341.10     27.24 o 
 -15   7   8       46.82       52.12     51.32 o 
 -14   7   8      841.07      758.65     59.63 o 
 -13   7   8       69.22       92.58     16.66 o 
 -12   7   8      685.03      620.64     33.62 o 
 -11   7   8       39.96       56.88     14.14 o 
 -10   7   8     3620.31     3374.37    101.08 o 
  -9   7   8      406.06      457.53     57.28 o 
  -8   7   8      357.18      351.00     29.00 o 
  -7   7   8      762.59      697.96     29.12 o 
  -6   7   8      342.71      323.85     21.80 o 
  -5   7   8     1378.00     1288.14     62.49 o 
  -4   7   8     1522.69     1637.48     63.29 o 
  -3   7   8     1491.85     1671.30     64.52 o 
  -2   7   8      443.80      447.40     24.49 o 
  -1   7   8      267.47      277.86     40.06 o 
   0   7   8      105.82      113.26     39.54 o 
   1   7   8       71.77       75.10     15.34 o 
   2   7   8       19.84       21.21     11.49 o 
   3   7   8      236.68      261.20     18.81 o 
   4   7   8      777.30      745.46     24.55 o 
   5   7   8       73.81      159.16     45.90 o 
   6   7   8      291.86      276.64     50.63 o 
   7   7   8       50.26       43.50      9.84 o 
   8   7   8      362.09      412.51     32.72 o 
   9   7   8      406.63      446.92     24.69 o 
  10   7   8      130.08      206.67     37.62 o 
  11   7   8      500.53      489.35     38.96 o 
 -17   8   8      105.29      171.06     46.86 o 
 -16   8   8        0.95       18.03     45.04 o 
 -15   8   8      417.33      471.73     43.08 o 
 -14   8   8      502.88      501.44     43.77 o 
 -13   8   8      612.54      505.24     11.79 o 
 -12   8   8      226.09      217.51     25.23 o 
 -11   8   8      640.96      634.85     24.91 o 
 -10   8   8       43.19       44.07     16.81 o 
  -9   8   8      878.97      878.11     24.72 o 
  -8   8   8     2086.06     2160.47     89.99 o 
  -7   8   8      487.97      522.36     28.97 o 
  -6   8   8      458.19      427.94     30.34 o 
  -5   8   8      102.04      150.01     71.39 o 
  -4   8   8     1017.34      866.84     29.24 o 
  -3   8   8      313.24      318.47     20.72 o 
  -2   8   8      742.15      822.84     75.33 o 
  -1   8   8      862.12      822.74     44.15 o 
   0   8   8      989.28      959.94     53.42 o 
   1   8   8     1228.37     1122.79     43.40 o 
   2   8   8      528.11      562.43     26.12 o 
   3   8   8     2001.92     2153.19     51.86 o 
   4   8   8      752.67      701.23     21.73 o 
   5   8   8      872.22      865.17     32.75 o 
   6   8   8       19.34       17.57     13.48 o 
   7   8   8       65.29       68.91     11.23 o 
   8   8   8       45.78       74.05     25.56 o 
   9   8   8       38.97       40.03      9.44 o 
 -15   9   8       40.45       45.83     17.28 o 
 -14   9   8      114.44      179.49     35.30 o 
 -13   9   8       53.20       51.55     48.31 o 
 -12   9   8       16.84       26.60     89.03 o 
 -11   9   8      249.10      204.92     30.14 o 
 -10   9   8        6.54        0.00     40.67 o 
  -9   9   8     2200.64     2056.05     62.64 o 
  -8   9   8      504.69      487.21     15.31 o 
  -7   9   8      217.77      256.90     31.55 o 
  -6   9   8      336.14      354.03     15.19 o 
  -5   9   8      111.26      172.60     50.30 o 
  -4   9   8       34.92       39.09     59.86 o 
  -3   9   8     1423.97     1576.48     76.99 o 
  -2   9   8       43.47       31.21     24.91 o 
  -1   9   8      678.74      628.56     12.95 o 
   0   9   8       87.82       80.90     19.50 o 
   1   9   8       25.06       26.74      8.34 o 
   2   9   8        7.66        0.00     28.35 o 
   3   9   8       28.89       33.24      9.38 o 
   4   9   8        8.26       21.76     29.56 o 
   5   9   8      189.56      155.96     23.57 o 
   6   9   8       71.04       46.22     13.47 o 
   7   9   8      678.78      599.06     72.05 o 
   8   9   8      322.73      350.27     50.87 o 
 -14  10   8      236.27      221.17     21.86 o 
 -13  10   8       43.75       36.87     35.54 o 
 -12  10   8       14.76       40.26     85.32 o 
 -11  10   8      171.58      255.41     52.61 o 
 -10  10   8      163.85      300.65     58.32 o 
  -9  10   8        9.83       15.87     46.46 o 
  -8  10   8        5.63        0.00     40.97 o 
  -7  10   8        1.54        0.00     26.61 o 
  -6  10   8      253.59      262.99     13.19 o 
  -5  10   8       62.86       66.58     24.32 o 
  -4  10   8       75.29       58.19     10.01 o 
  -3  10   8       88.13       93.57     30.47 o 
  -2  10   8      105.79      228.19     61.27 o 
  -1  10   8      164.17      262.21     54.53 o 
   0  10   8      558.25      562.63     31.32 o 
   1  10   8        8.08       20.89     52.51 o 
   2  10   8      589.89      527.46     64.29 o 
   3  10   8        5.29        4.71     13.66 o 
   4  10   8      365.68      366.65     25.20 o 
   5  10   8      281.56      247.98     15.42 o 
   6  10   8       11.61        0.00     42.06 o 
 -11  11   8        4.71        0.00     32.20 o 
 -10  11   8       21.61       22.63     38.21 o 
  -9  11   8      127.05      148.90     17.07 o 
  -8  11   8      168.67      250.01     37.50 o 
  -7  11   8        0.74        0.00      5.42 o 
  -6  11   8       85.36      163.42     34.62 o 
  -5  11   8       79.93       97.02     49.92 o 
  -4  11   8      590.88      492.23      9.89 o 
  -3  11   8        1.69       15.59     45.61 o 
  -2  11   8      891.82      907.35     54.23 o 
  -1  11   8        0.10        9.27     32.33 o 
   0  11   8       32.89       36.24     19.08 o 
   1  11   8       12.13        8.23     47.53 o 
   2  11   8       11.85       18.54     10.70 o 
   3  11   8        1.82        0.92     57.23 o 
   4  11   8       61.28       73.00     41.44 o 
  -6  12   8       21.45       15.35     26.49 o 
  -5  12   8       60.52       50.86    106.67 o 
  -4  12   8       83.07       92.07     57.93 o 
  -3  12   8      161.93      129.04      0.24 o 
  -2  12   8      129.43      154.23     44.62 o 
  -1  12   8        5.33       16.88     17.43 o 
 -21   0   9      218.55      259.03     44.98 o 
 -19   0   9     2678.32     2722.41     75.59 o 
 -17   0   9      324.76      324.49     62.64 o 
 -15   0   9     2393.82     2423.12    101.96 o 
 -13   0   9      471.05      510.37     24.66 o 
 -11   0   9     2375.36     2547.68     82.15 o 
  -9   0   9     6109.03     5897.90     48.51 o 
  -7   0   9     3899.22     3585.10    119.86 o 
  -5   0   9      917.14      798.00     77.59 o 
  -3   0   9      405.99      402.91     24.56 o 
  -1   0   9      925.17      923.25     42.04 o 
   1   0   9     1010.46      977.48    108.09 o 
   3   0   9      218.14      287.17     52.03 o 
   5   0   9     1353.95     1534.69     48.08 o 
   7   0   9     4052.83     3942.69     43.80 o 
   9   0   9     4189.37     4186.41    121.27 o 
  11   0   9        7.43       50.16     89.95 o 
  13   0   9       58.88       93.25    110.91 o 
 -21   1   9        7.40        0.00     38.29 o 
 -20   1   9       18.35        9.35      4.00 o 
 -19   1   9       26.01       31.29     24.45 o 
 -18   1   9        1.70        0.00      8.64 o 
 -17   1   9      548.49      483.13     44.25 o 
 -16   1   9       34.12       43.71     28.94 o 
 -15   1   9     2277.38     2423.48     68.89 o 
 -14   1   9     1956.64     1984.58     87.44 o 
 -13   1   9     1304.29     1422.68     42.79 o 
 -12   1   9      517.04      514.36     15.72 o 
 -11   1   9     2373.33     2258.95     23.32 o 
 -10   1   9        1.81        3.78     47.04 o 
  -9   1   9      336.18      361.64     21.29 o 
  -8   1   9     5056.21     4737.19     23.50 o 
  -7   1   9      179.43      193.18     31.34 o 
  -6   1   9       49.44       63.15     13.21 o 
  -5   1   9      797.91      885.06     45.45 o 
  -4   1   9       64.62       97.57     34.54 o 
  -3   1   9      514.61      590.17     22.93 o 
  -2   1   9       69.99       60.37     12.31 o 
  -1   1   9     7697.03     7157.78    154.02 o 
   0   1   9       52.52       58.56     12.91 o 
   1   1   9     4427.13     4271.80    111.41 o 
   2   1   9       35.03       48.92     27.32 o 
   3   1   9     1693.92     1723.75     30.29 o 
   4   1   9     1835.53     1635.44    135.34 o 
   5   1   9     1979.89     1968.66     42.95 o 
   6   1   9      620.21      657.06     51.63 o 
   7   1   9     1121.86     1122.93     49.80 o 
   8   1   9       59.14       65.38     31.87 o 
   9   1   9        4.86       22.35     52.38 o 
  10   1   9      188.71      193.70     28.31 o 
  11   1   9       23.55       37.33     57.33 o 
  12   1   9      393.67      395.76     23.87 o 
  13   1   9      100.35      101.72     43.75 o 
 -21   2   9       19.49       45.68     67.58 o 
 -20   2   9      251.38      270.10     53.93 o 
 -19   2   9      108.83      198.05     41.98 o 
 -18   2   9      772.54      728.75     34.20 o 
 -17   2   9        9.56       42.35     48.40 o 
 -16   2   9       27.74       83.97     22.22 o 
 -15   2   9      303.85      416.10     40.39 o 
 -14   2   9       20.08        7.00      6.75 o 
 -13   2   9      211.27      263.94     29.53 o 
 -12   2   9      127.83      195.79     52.35 o 
 -11   2   9      358.19      400.66     30.63 o 
 -10   2   9     1370.81     1410.08     40.52 o 
  -9   2   9      638.70      669.42     84.77 o 
  -8   2   9     7912.09     7529.68     70.18 o 
  -7   2   9     2312.83     2468.27    154.43 o 
  -6   2   9     6522.14     6121.57     62.31 o 
  -5   2   9      528.03      522.05     34.08 o 
  -4   2   9     6552.90     5979.93    104.29 o 
  -3   2   9      246.21      330.48     39.79 o 
  -2   2   9     5830.00     5373.00     40.23 o 
  -1   2   9     1494.27     1771.23     31.72 o 
   0   2   9     3242.81     3184.16     80.33 o 
   1   2   9     2702.33     2606.89    105.92 o 
   2   2   9        5.15       34.50     50.72 o 
   3   2   9      360.75      424.42     26.32 o 
   4   2   9       12.11       17.77     11.45 o 
   5   2   9      281.11      243.91     54.51 o 
   6   2   9        4.45       15.84     48.75 o 
   7   2   9     3366.07     3163.52    226.77 o 
   8   2   9     1121.77     1138.49     38.74 o 
   9   2   9       25.36       42.53     17.19 o 
  10   2   9     1590.68     1431.88     42.03 o 
  11   2   9      103.43       85.77     53.96 o 
  12   2   9      470.48      600.91     69.26 o 
  13   2   9      148.24      194.21     42.16 o 
 -21   3   9       28.36       35.85     12.27 o 
 -20   3   9       84.77       87.45     50.46 o 
 -19   3   9      177.43      239.04     20.89 o 
 -18   3   9      171.32      235.75     39.38 o 
 -17   3   9       23.74       20.81      9.99 o 
 -16   3   9     1100.95     1173.90     34.72 o 
 -15   3   9       23.67       26.21     10.13 o 
 -14   3   9      636.14      820.29     65.23 o 
 -13   3   9      570.71      560.00     42.14 o 
 -12   3   9     1152.10     1233.50     30.81 o 
 -11   3   9     1419.40     1409.11     66.76 o 
 -10   3   9      679.13      779.74    136.69 o 
  -9   3   9      105.20      119.58     24.65 o 
  -8   3   9     1315.18     1500.39     95.44 o 
  -7   3   9      509.43      516.28     20.62 o 
  -6   3   9     1514.15     1839.16     69.70 o 
  -5   3   9     1888.54     1724.49     20.91 o 
  -4   3   9     2057.10     2280.20     38.17 o 
  -3   3   9     9088.93     8432.68     47.94 o 
  -2   3   9     1071.74     1089.43     38.61 o 
  -1   3   9       35.13       84.04     23.87 o 
   0   3   9     2815.83     2634.46     30.59 o 
   1   3   9      101.15      107.73     18.56 o 
   2   3   9     6667.81     6204.47    126.50 o 
   3   3   9     2207.86     2293.94     69.85 o 
   4   3   9     1007.75     1015.81     56.84 o 
   5   3   9      117.99      152.19     82.95 o 
   6   3   9      867.88      799.24     56.04 o 
   7   3   9     1279.05     1262.92     19.74 o 
   8   3   9      815.92      802.35     36.03 o 
   9   3   9       86.87       92.78     50.72 o 
  10   3   9       18.94       25.61     18.16 o 
  11   3   9       32.87       54.98     57.44 o 
  12   3   9      276.45      267.60     17.54 o 
 -20   4   9      310.74      248.41     14.71 o 
 -19   4   9        3.40        7.86     29.29 o 
 -18   4   9       38.47       68.13     46.10 o 
 -17   4   9       81.25       83.31     43.08 o 
 -16   4   9      392.01      356.12     18.46 o 
 -15   4   9     2330.04     2184.74     81.66 o 
 -14   4   9     1065.55      949.77     11.67 o 
 -13   4   9        1.01        5.30     33.22 o 
 -12   4   9      682.83      738.83     32.52 o 
 -11   4   9      952.62      955.04     89.69 o 
 -10   4   9      295.12      308.69     46.01 o 
  -9   4   9       53.67       34.09      8.73 o 
  -8   4   9      162.11      161.59      4.71 o 
  -7   4   9     3760.52     3406.99    118.49 o 
  -6   4   9      717.10      702.34     43.65 o 
  -5   4   9    10147.81    10533.34    335.69 o 
  -4   4   9     5426.36     4936.75    119.89 o 
  -3   4   9      711.54      924.38     70.29 o 
  -2   4   9     1779.83     1854.00     31.32 o 
  -1   4   9      979.19      966.44     70.93 o 
   0   4   9      938.98      929.48     15.96 o 
   1   4   9      241.16      279.51     24.81 o 
   2   4   9     1899.36     2147.51     50.09 o 
   3   4   9      473.32      533.71     36.91 o 
   4   4   9      742.79      771.18     30.27 o 
   5   4   9      945.51     1007.93     65.01 o 
   6   4   9     1180.38     1145.39     61.46 o 
   7   4   9        1.68        2.87     42.58 o 
   8   4   9      171.58      137.55     13.66 o 
   9   4   9        2.37        0.45     43.29 o 
  10   4   9      224.53      246.20     55.86 o 
  11   4   9      544.21      525.79     27.79 o 
  12   4   9      309.17      272.08     37.41 o 
 -20   5   9        1.99        0.00      6.66 o 
 -19   5   9      118.58      213.29     32.97 o 
 -18   5   9       15.49       12.96     26.40 o 
 -17   5   9      454.61      432.51     65.87 o 
 -16   5   9        6.24       17.31     25.43 o 
 -15   5   9      466.36      466.60     46.70 o 
 -14   5   9      132.80      140.15      9.16 o 
 -13   5   9      640.29      812.33     97.70 o 
 -12   5   9      270.82      369.63     51.79 o 
 -11   5   9     3402.16     3448.36     43.29 o 
 -10   5   9      357.50      458.33     45.39 o 
  -9   5   9     2629.19     2316.26     54.27 o 
  -8   5   9       18.40       17.46     18.39 o 
  -7   5   9      937.84      943.40     41.51 o 
  -6   5   9      215.50      248.39     30.26 o 
  -5   5   9      230.50      288.72     23.45 o 
  -4   5   9     1247.47     1641.98     43.03 o 
  -3   5   9      902.83      844.43     20.08 o 
  -2   5   9        6.93        0.00     10.38 o 
  -1   5   9      280.16      281.11     16.23 o 
   0   5   9       10.66       27.00      8.63 o 
   1   5   9     2804.04     2665.47     61.41 o 
   2   5   9      152.38      147.42     17.50 o 
   3   5   9      914.22      871.53     36.55 o 
   4   5   9      230.88      246.47     23.72 o 
   5   5   9       35.94       53.68     40.24 o 
   6   5   9     1194.71     1237.37     35.04 o 
   7   5   9      587.17      549.71     14.18 o 
   8   5   9      161.60      192.23     21.40 o 
   9   5   9      252.63      255.76     71.09 o 
  10   5   9       42.74       36.55      6.59 o 
  11   5   9       98.98      204.87     58.28 o 
 -19   6   9      110.01      201.41     40.77 o 
 -18   6   9      128.97      197.46     31.44 o 
 -17   6   9      164.44      295.43     51.79 o 
 -16   6   9        8.53       24.79     29.65 o 
 -15   6   9      480.39      471.14     45.97 o 
 -14   6   9       17.56       22.18     22.02 o 
 -13   6   9      244.32      232.60     17.15 o 
 -12   6   9       64.88       74.17     11.95 o 
 -11   6   9     2103.90     2052.11     55.88 o 
 -10   6   9       74.75       78.98     12.37 o 
  -9   6   9       55.23       71.72     16.62 o 
  -8   6   9      338.54      354.13     24.95 o 
  -7   6   9      119.76      200.03     43.06 o 
  -6   6   9     1056.87     1156.88    100.53 o 
  -5   6   9     3380.42     3250.85     91.58 o 
  -4   6   9      716.19      743.89     42.93 o 
  -3   6   9      473.72      437.44     17.57 o 
  -2   6   9        7.66       17.58     14.34 o 
  -1   6   9      122.96      156.72     21.58 o 
   0   6   9     1945.65     2047.44    137.31 o 
   1   6   9     1151.98     1126.86     44.88 o 
   2   6   9       57.89       47.87      9.29 o 
   3   6   9        7.16        6.17     28.69 o 
   4   6   9       15.81       21.03     32.49 o 
   5   6   9      662.63      627.42     39.72 o 
   6   6   9      396.25      382.94     22.03 o 
   7   6   9      348.51      334.20     25.13 o 
   8   6   9      146.30      149.51      9.94 o 
   9   6   9      671.20      631.37     39.37 o 
  10   6   9       12.57        3.91     16.41 o 
  11   6   9      852.46      721.55     19.70 o 
 -18   7   9      213.15      162.43     13.50 o 
 -17   7   9       10.22        2.63     41.68 o 
 -16   7   9      235.47      199.01     43.68 o 
 -15   7   9      684.17      605.03     31.10 o 
 -14   7   9      132.49      110.36     12.45 o 
 -13   7   9     1968.19     1872.80     25.14 o 
 -12   7   9      800.18      806.84     23.31 o 
 -11   7   9      125.94      115.48     19.65 o 
 -10   7   9      392.97      343.21      8.19 o 
  -9   7   9       51.83       76.58     48.50 o 
  -8   7   9       20.28       50.35     22.91 o 
  -7   7   9     2000.14     1886.64     13.43 o 
  -6   7   9      368.06      379.61     28.84 o 
  -5   7   9      426.19      478.95     45.89 o 
  -4   7   9        0.19        0.00     19.89 o 
  -3   7   9     1510.24     1528.12     61.66 o 
  -2   7   9       67.01       67.72     25.74 o 
  -1   7   9        4.84       32.61     33.59 o 
   0   7   9     2410.67     2335.68     41.53 o 
   1   7   9      364.27      392.00     39.51 o 
   2   7   9     1207.73     1227.84     37.04 o 
   3   7   9     1163.98     1177.16     30.07 o 
   4   7   9        7.91       22.89     52.25 o 
   5   7   9      140.99      204.38     26.12 o 
   6   7   9      429.90      483.98     35.91 o 
   7   7   9      116.98      158.36     51.77 o 
   8   7   9       54.23       67.80     30.72 o 
   9   7   9      153.51      149.95     35.87 o 
  10   7   9        5.16        3.85     14.34 o 
 -17   8   9       77.12       74.50     51.44 o 
 -16   8   9      134.95      174.62     34.22 o 
 -15   8   9       14.65       39.35     30.51 o 
 -14   8   9       24.59       18.80     15.72 o 
 -13   8   9       41.11       39.39     31.32 o 
 -12   8   9       25.29       37.92     29.59 o 
 -11   8   9        5.60       15.95     33.99 o 
 -10   8   9      401.23      451.19     36.88 o 
  -9   8   9       58.95       40.52     19.59 o 
  -8   8   9      979.82      964.51     47.91 o 
  -7   8   9      250.54      349.60     33.63 o 
  -6   8   9      494.08      496.88     56.84 o 
  -5   8   9      480.32      491.59     59.22 o 
  -4   8   9       76.09       83.27     32.01 o 
  -3   8   9      728.67      664.30     53.34 o 
  -2   8   9       22.71       13.70      6.80 o 
  -1   8   9      308.54      308.13     67.12 o 
   0   8   9      149.53      141.63     26.73 o 
   1   8   9       34.92       17.58     42.49 o 
   2   8   9        9.22       30.61     19.39 o 
   3   8   9     1030.72      951.84     33.42 o 
   4   8   9      117.92      184.20     54.64 o 
   5   8   9      158.13      178.63     33.17 o 
   6   8   9       68.36       65.02     25.57 o 
   7   8   9       35.28       57.24     22.42 o 
   8   8   9      167.42      186.21     24.99 o 
 -15   9   9       27.35       59.43     68.62 o 
 -14   9   9      456.81      457.38     34.70 o 
 -13   9   9       36.46       33.40     19.74 o 
 -12   9   9      478.42      497.82     50.86 o 
 -11   9   9      183.97      224.48     34.57 o 
 -10   9   9      128.87      139.25     58.09 o 
  -9   9   9       17.97        3.90      9.02 o 
  -8   9   9      279.49      282.46     31.20 o 
  -7   9   9      165.28      239.96     53.45 o 
  -6   9   9      221.24      260.97     16.23 o 
  -5   9   9      285.36      318.53     24.25 o 
  -4   9   9      173.31      192.59     29.34 o 
  -3   9   9      306.04      336.61     47.37 o 
  -2   9   9      596.08      609.67     42.98 o 
  -1   9   9        8.58       12.99     59.94 o 
   0   9   9       87.77       83.45     82.07 o 
   1   9   9      247.70      266.99     27.20 o 
   2   9   9        3.65        0.00      0.94 o 
   3   9   9       26.20      130.61     48.92 o 
   4   9   9      180.43      317.91     68.46 o 
   5   9   9      132.17      163.53     50.00 o 
   6   9   9      326.01      326.71     39.44 o 
   7   9   9       31.13       31.94      3.53 o 
 -13  10   9       36.83       54.54     45.24 o 
 -12  10   9       62.34       51.35     10.60 o 
 -11  10   9       25.98       22.70     57.18 o 
 -10  10   9       14.56        8.54     14.38 o 
  -9  10   9      872.03      993.48    206.64 o 
  -8  10   9      135.05      138.70     29.44 o 
  -7  10   9     1320.17     1238.82     31.64 o 
  -6  10   9       61.27      172.38     49.06 o 
  -5  10   9       83.09      186.93     53.41 o 
  -4  10   9       99.22       90.17     30.88 o 
  -3  10   9      226.55      221.88     28.61 o 
  -2  10   9      213.53      200.18     37.34 o 
  -1  10   9      992.57      897.95     24.61 o 
   0  10   9      216.53      226.58      6.81 o 
   1  10   9       25.72       24.95      9.77 o 
   2  10   9       54.93       50.09     21.02 o 
   3  10   9       51.71       77.59     70.84 o 
   4  10   9        6.36       25.66     65.29 o 
   5  10   9      158.53      173.32     40.97 o 
 -11  11   9      157.40      257.80     65.13 o 
 -10  11   9       31.44       44.24     74.51 o 
  -9  11   9       40.42       63.40     41.85 o 
  -8  11   9       16.25        3.53     34.22 o 
  -7  11   9        0.68        0.00    109.73 o 
  -6  11   9        9.15       43.80    111.15 o 
  -5  11   9        6.67        0.00     67.70 o 
  -4  11   9       29.85       41.10     48.91 o 
  -3  11   9      144.50      293.58     59.01 o 
  -2  11   9       52.85       61.25     51.66 o 
  -1  11   9      950.53      874.52     31.44 o 
   0  11   9        0.86        0.00      6.72 o 
   1  11   9      216.18      245.12     26.72 o 
   2  11   9        6.99       13.03     52.34 o 
 -20   0  10       10.77        6.12     16.48 o 
 -18   0  10      415.76      404.32     66.64 o 
 -16   0  10      392.83      489.10     56.28 o 
 -14   0  10     2147.34     2378.85    114.68 o 
 -12   0  10     4722.72     4172.55     87.85 o 
 -10   0  10     2724.23     2803.64     77.58 o 
  -8   0  10      174.94      264.89     52.27 o 
  -6   0  10      181.62      203.80     22.03 o 
  -4   0  10      276.23      357.77     36.44 o 
  -2   0  10     3090.41     2976.76     55.10 o 
   0   0  10    12273.30    11897.37     43.68 o 
   2   0  10     2797.40     2590.08     58.40 o 
   4   0  10     1763.06     1994.93     67.66 o 
   6   0  10      821.68      896.25     63.34 o 
   8   0  10       29.54       28.02    120.33 o 
  10   0  10      339.09      421.04     81.01 o 
  12   0  10       40.86       55.10     25.20 o 
 -21   1  10        0.92       21.84     23.70 o 
 -20   1  10      327.96      282.78     27.76 o 
 -19   1  10        2.30        0.00      4.71 o 
 -18   1  10      679.47      947.86     43.68 o 
 -17   1  10      253.51      338.57     74.68 o 
 -16   1  10       56.18      112.16     64.67 o 
 -15   1  10      176.04      212.19     30.45 o 
 -14   1  10        9.02        7.16      1.95 o 
 -13   1  10      173.90      217.21     34.34 o 
 -12   1  10     1675.20     1571.26    113.49 o 
 -11   1  10      902.71      867.95     37.53 o 
 -10   1  10       80.76       84.14     25.05 o 
  -9   1  10       23.10       17.38      5.28 o 
  -8   1  10     8577.42     8809.49    201.70 o 
  -7   1  10     3515.97     3377.55    201.69 o 
  -6   1  10     1829.97     1676.26     34.81 o 
  -5   1  10      537.64      725.53     48.92 o 
  -4   1  10      219.13      253.66     28.74 o 
  -3   1  10     2222.24     2498.50     47.21 o 
  -2   1  10      896.38      898.54     30.57 o 
  -1   1  10      594.67      576.47     58.83 o 
   0   1  10       70.91      200.00     55.58 o 
   1   1  10     2863.08     2784.41     79.55 o 
   2   1  10      107.90      117.03     28.34 o 
   3   1  10        5.07       11.40     10.48 o 
   4   1  10        0.67        0.00      9.19 o 
   5   1  10      863.72      838.41     48.60 o 
   6   1  10      630.27      602.75     14.62 o 
   7   1  10      190.47      282.76     53.94 o 
   8   1  10     1182.11     1124.46     40.86 o 
   9   1  10      687.43      743.67     66.03 o 
  10   1  10      132.34      120.54     73.59 o 
  11   1  10      387.45      469.73     81.92 o 
  12   1  10      118.59      127.29     25.62 o 
 -21   2  10       20.95       56.75    105.03 o 
 -20   2  10      434.62      415.68     20.76 o 
 -19   2  10       31.39       42.38     47.61 o 
 -18   2  10        2.01        0.00     34.46 o 
 -17   2  10        3.43       18.59     34.42 o 
 -16   2  10     4347.24     3883.09     60.06 o 
 -15   2  10      100.94      186.90     26.68 o 
 -14   2  10     1330.82     1304.61     87.55 o 
 -13   2  10     1963.34     2289.99     46.44 o 
 -12   2  10       14.74       31.47     43.03 o 
 -11   2  10     2058.96     1983.70    166.90 o 
 -10   2  10     4948.84     4543.45     40.23 o 
  -9   2  10      262.22      287.20     26.11 o 
  -8   2  10        1.49       65.94     33.53 o 
  -7   2  10       88.54       97.55      7.97 o 
  -6   2  10      231.31      274.38     22.97 o 
  -5   2  10      985.95      957.94     53.13 o 
  -4   2  10       46.06       51.71      9.95 o 
  -3   2  10      165.88      200.45     32.95 o 
  -2   2  10      475.62      700.85     45.63 o 
  -1   2  10     4626.64     4370.82     38.33 o 
   0   2  10     2393.19     2401.02    102.80 o 
   1   2  10     1856.21     1729.70     50.08 o 
   2   2  10      485.26      479.59     66.81 o 
   3   2  10      640.18      690.64     26.30 o 
   4   2  10        8.92       23.03     27.97 o 
   5   2  10      355.48      319.52     16.85 o 
   6   2  10       45.34       52.86     13.52 o 
   7   2  10       30.21       97.22     35.65 o 
   8   2  10      626.71      685.47     43.21 o 
   9   2  10      157.41      166.63     22.25 o 
  10   2  10        4.80        2.87     17.77 o 
  11   2  10       14.64       24.22     13.08 o 
  12   2  10       96.83      166.25     44.39 o 
 -21   3  10      377.40      458.01     64.05 o 
 -20   3  10        9.49        0.24     39.80 o 
 -19   3  10      711.95      621.58     37.23 o 
 -18   3  10       34.84       20.60      7.38 o 
 -17   3  10      505.37      473.40     19.74 o 
 -16   3  10      667.74      821.34     44.15 o 
 -15   3  10      492.37      865.51     37.60 o 
 -14   3  10      104.23      255.28     46.11 o 
 -13   3  10      663.19      648.75     43.84 o 
 -12   3  10       25.33       30.71     12.68 o 
 -11   3  10      428.25      387.88     10.99 o 
 -10   3  10      369.30      488.47     42.93 o 
  -9   3  10      841.99      691.88    141.03 o 
  -8   3  10       20.72       38.03     45.49 o 
  -7   3  10     3006.51     2924.44    115.34 o 
  -6   3  10     1503.60     1651.90     61.50 o 
  -5   3  10     6681.66     6189.49     37.71 o 
  -4   3  10     2507.87     2535.25     67.76 o 
  -3   3  10     6518.44     6123.23     37.12 o 
  -2   3  10      114.15      118.55     14.05 o 
  -1   3  10      274.90      267.43     34.39 o 
   0   3  10     1750.52     2019.37     42.61 o 
   1   3  10      390.55      399.97     14.64 o 
   2   3  10       38.27       45.85     13.76 o 
   3   3  10      252.46      320.04     40.70 o 
   4   3  10      642.85      627.42     34.33 o 
   5   3  10      192.97      302.27     43.95 o 
   6   3  10      294.47      355.54     39.14 o 
   7   3  10     1437.84     1586.49     73.00 o 
   8   3  10      714.06      728.21     23.22 o 
   9   3  10      530.92      558.62     71.29 o 
  10   3  10      187.51      252.88     41.64 o 
  11   3  10       56.66       41.80      9.67 o 
  12   3  10       26.80       20.23     33.08 o 
 -20   4  10       42.59       25.27     18.96 o 
 -19   4  10      201.72      251.20     27.82 o 
 -18   4  10       61.69      135.92     55.27 o 
 -17   4  10        7.33        0.00     18.34 o 
 -16   4  10        8.54       20.12     22.06 o 
 -15   4  10     1076.52      958.23    137.95 o 
 -14   4  10      256.26      288.70     35.80 o 
 -13   4  10       34.23       70.19     46.01 o 
 -12   4  10      295.46      297.65     25.81 o 
 -11   4  10       31.02       59.03     46.41 o 
 -10   4  10      248.11      257.41     24.74 o 
  -9   4  10     2259.95     2180.96     32.61 o 
  -8   4  10       39.72       73.15     17.50 o 
  -7   4  10       69.23       63.51     13.77 o 
  -6   4  10      401.12      425.53     42.45 o 
  -5   4  10      498.59      554.96     47.03 o 
  -4   4  10      134.94      121.20     23.05 o 
  -3   4  10        5.83       35.96     37.63 o 
  -2   4  10     1553.08     1641.79     25.85 o 
  -1   4  10      349.29      363.67     21.36 o 
   0   4  10       34.60       27.32     50.84 o 
   1   4  10     2565.56     2805.70     41.15 o 
   2   4  10     1152.24     1046.65     63.96 o 
   3   4  10     2085.56     2150.74     97.72 o 
   4   4  10      313.16      292.44     18.24 o 
   5   4  10      193.69      242.42     71.03 o 
   6   4  10       29.75       23.91     43.82 o 
   7   4  10      221.80      182.28     22.61 o 
   8   4  10      369.06      372.05     15.79 o 
   9   4  10      221.53      265.13     61.46 o 
  10   4  10      238.66      235.50     21.87 o 
  11   4  10       52.81       57.31     11.89 o 
 -20   5  10      427.95      354.76     13.40 o 
 -19   5  10      173.67      221.27     50.76 o 
 -18   5  10        2.84       17.45     26.49 o 
 -17   5  10      208.44      193.01     55.69 o 
 -16   5  10      342.06      374.92     25.69 o 
 -15   5  10       15.61       14.70      7.25 o 
 -14   5  10      369.49      382.60     30.95 o 
 -13   5  10       19.32       46.24     31.07 o 
 -12   5  10     1218.22     1138.31     38.27 o 
 -11   5  10        8.76       23.50     35.26 o 
 -10   5  10      842.19      842.06    159.80 o 
  -9   5  10       22.35       44.46     34.94 o 
  -8   5  10      197.40      284.62     36.07 o 
  -7   5  10      215.73      220.03     16.53 o 
  -6   5  10     1448.50     1671.28     34.81 o 
  -5   5  10      117.75      188.14     53.09 o 
  -4   5  10     2064.32     1985.78     73.61 o 
  -3   5  10     1064.01     1040.42     43.50 o 
  -2   5  10       25.84      112.49     45.45 o 
  -1   5  10      257.27      309.25     28.46 o 
   0   5  10      323.46      305.10     13.40 o 
   1   5  10     2461.22     2454.56     54.09 o 
   2   5  10      470.65      478.03     42.68 o 
   3   5  10     1770.85     1803.60     70.42 o 
   4   5  10      131.82      144.65     27.85 o 
   5   5  10      193.65      213.54     66.29 o 
   6   5  10     1493.46     1613.88     94.55 o 
   7   5  10      117.96      114.00     13.07 o 
   8   5  10     1094.30     1000.63     34.03 o 
   9   5  10        0.34        6.49     11.03 o 
  10   5  10      330.09      277.25     27.17 o 
 -19   6  10        0.37        0.00     38.80 o 
 -18   6  10       98.80      119.42     25.13 o 
 -17   6  10      176.28      244.94     39.93 o 
 -16   6  10      153.53      242.66     54.73 o 
 -15   6  10      476.81      452.41     18.78 o 
 -14   6  10     1266.61     1427.35     53.80 o 
 -13   6  10       32.54       27.66      7.72 o 
 -12   6  10     1237.68     1208.44     41.77 o 
 -11   6  10       50.98       59.97     36.07 o 
 -10   6  10      429.38      426.35     16.40 o 
  -9   6  10      236.36      217.73     37.43 o 
  -8   6  10      626.62      612.59     22.37 o 
  -7   6  10       32.47       32.97      2.33 o 
  -6   6  10      404.46      384.38     18.08 o 
  -5   6  10      343.07      313.40     17.16 o 
  -4   6  10      564.35      542.92     12.79 o 
  -3   6  10       10.07       19.07     75.14 o 
  -2   6  10      152.39      161.64     37.05 o 
  -1   6  10       91.82      109.15     31.04 o 
   0   6  10       26.77       26.33     13.24 o 
   1   6  10      286.89      248.52     24.99 o 
   2   6  10     2496.50     2603.60     44.60 o 
   3   6  10      201.99      185.82     11.14 o 
   4   6  10     1854.91     1950.28     74.12 o 
   5   6  10       35.75       45.14     16.67 o 
   6   6  10      164.19      175.13     34.93 o 
   7   6  10       53.35       47.51     14.26 o 
   8   6  10      367.15      397.49     25.58 o 
   9   6  10        0.21       22.12     57.40 o 
  10   6  10        3.04        2.08     40.74 o 
 -18   7  10       73.17       53.53      9.34 o 
 -17   7  10       41.40       22.02     12.40 o 
 -16   7  10      226.29      190.05      8.22 o 
 -15   7  10       83.58       83.95     19.17 o 
 -14   7  10        3.92        0.00     10.23 o 
 -13   7  10       52.48       55.02     34.78 o 
 -12   7  10       70.19       82.49     22.33 o 
 -11   7  10      122.73      211.01     23.45 o 
 -10   7  10      241.49      284.76     25.29 o 
  -9   7  10      525.53      536.25     41.06 o 
  -8   7  10      133.07      101.47     12.23 o 
  -7   7  10       87.61      158.72     43.40 o 
  -6   7  10      572.80      576.51     30.40 o 
  -5   7  10      381.52      379.11     35.44 o 
  -4   7  10      486.87      522.64     40.08 o 
  -3   7  10     1144.46     1535.90     72.14 o 
  -2   7  10      429.93      431.76     43.33 o 
  -1   7  10       82.68       70.59     18.72 o 
   0   7  10      483.58      523.98     56.48 o 
   1   7  10       20.59       29.77     29.94 o 
   2   7  10       35.68       36.03      9.64 o 
   3   7  10      934.92     1013.84     34.03 o 
   4   7  10     1583.84     1527.99     37.15 o 
   5   7  10        1.90        0.74      7.18 o 
   6   7  10      256.26      318.02     31.06 o 
   7   7  10      297.17      298.81     41.06 o 
   8   7  10        0.97        0.00     12.52 o 
   9   7  10      432.46      469.23     56.65 o 
 -17   8  10      201.77      291.60     47.38 o 
 -16   8  10        8.26        7.53     15.04 o 
 -15   8  10       89.56      181.63     31.09 o 
 -14   8  10      168.48      172.77     19.50 o 
 -13   8  10      534.97      449.76     11.82 o 
 -12   8  10      273.67      257.30     15.34 o 
 -11   8  10     1167.03     1217.87     36.43 o 
 -10   8  10        8.21        1.74     28.01 o 
  -9   8  10      259.16      312.94     27.67 o 
  -8   8  10       30.98       19.84      9.71 o 
  -7   8  10       13.52       24.61     22.84 o 
  -6   8  10      284.35      383.87     61.86 o 
  -5   8  10      381.00      361.59     36.26 o 
  -4   8  10      316.72      316.75     36.85 o 
  -3   8  10       20.16       39.73     61.27 o 
  -2   8  10      424.19      414.18     27.42 o 
  -1   8  10     1565.08     1437.74     82.13 o 
   0   8  10       13.70       21.18     16.46 o 
   1   8  10      478.66      436.18      6.83 o 
   2   8  10      106.76      143.39     47.82 o 
   3   8  10      690.96      626.47     14.19 o 
   4   8  10      830.23      748.80     32.48 o 
   5   8  10     1259.00     1251.77     44.86 o 
   6   8  10       95.21       67.04     14.34 o 
   7   8  10      340.90      341.34     59.41 o 
 -15   9  10        0.80        7.64     21.64 o 
 -14   9  10       48.70       28.52      4.27 o 
 -13   9  10       17.84        8.75     42.31 o 
 -12   9  10      125.14      135.44     18.66 o 
 -11   9  10       18.10       28.26     19.51 o 
 -10   9  10       71.64       89.60     25.85 o 
  -9   9  10      167.57      191.40     23.83 o 
  -8   9  10      406.30      374.83     25.08 o 
  -7   9  10      894.32      860.51     50.04 o 
  -6   9  10       74.90      162.63     41.09 o 
  -5   9  10      730.06      743.99     77.79 o 
  -4   9  10       69.95       75.83     53.86 o 
  -3   9  10      229.63      293.87     29.47 o 
  -2   9  10      172.45      201.37     48.86 o 
  -1   9  10      688.74      619.62     38.74 o 
   0   9  10       20.30       31.72     25.59 o 
   1   9  10      912.24      940.96     43.97 o 
   2   9  10       81.21       88.91     25.64 o 
   3   9  10      318.95      397.22     42.69 o 
   4   9  10        4.79        0.00     44.11 o 
   5   9  10      291.05      282.70     17.03 o 
   6   9  10       81.85       80.80     28.59 o 
 -13  10  10      148.98      133.07     58.28 o 
 -12  10  10      311.95      335.47     29.91 o 
 -11  10  10      162.19      129.29      9.08 o 
 -10  10  10      155.50      134.26     44.86 o 
  -9  10  10       53.94       69.00     24.73 o 
  -8  10  10        3.30        0.00     25.20 o 
  -7  10  10       15.52       33.25     41.69 o 
  -6  10  10       87.44      261.02     86.48 o 
  -5  10  10      169.70      167.63     30.09 o 
  -4  10  10      198.49      356.66     66.62 o 
  -3  10  10        3.43        0.00     33.10 o 
  -2  10  10      627.98      623.59     29.45 o 
  -1  10  10        3.90        1.93     63.88 o 
   0  10  10      507.02      457.06     51.10 o 
   1  10  10       12.69       14.02     25.94 o 
   2  10  10        2.36        0.00     60.68 o 
   3  10  10       59.38       98.48     32.63 o 
   4  10  10      124.60      221.18     64.43 o 
 -10  11  10       12.56        8.33     42.14 o 
  -9  11  10       42.96       75.99     58.11 o 
  -8  11  10      452.12      369.71      1.41 o 
  -7  11  10       66.15       70.41     52.51 o 
  -6  11  10      421.86      478.27    103.85 o 
  -5  11  10      145.48      120.22      3.39 o 
  -4  11  10      116.28      183.31     51.18 o 
  -3  11  10       64.65       51.13      7.06 o 
  -2  11  10      282.53      329.62     61.97 o 
  -1  11  10       17.82       17.49     18.84 o 
   0  11  10      486.42      460.51     37.92 o 
   1  11  10       23.57        9.37     40.27 o 
 -21   0  11      130.04      157.07     59.81 o 
 -19   0  11      582.18     1040.36    109.50 o 
 -17   0  11     1075.99     1105.12     26.14 o 
 -15   0  11      353.43      454.25     70.64 o 
 -13   0  11        3.48       23.31      9.65 o 
 -11   0  11       31.05       38.85      8.24 o 
  -9   0  11     2605.94     2528.94     54.84 o 
  -7   0  11     4864.32     4537.05     36.15 o 
  -5   0  11     1960.92     2022.58     46.51 o 
  -3   0  11      190.99      180.76     61.23 o 
  -1   0  11       24.94       26.35     19.13 o 
   1   0  11      995.56     1181.61     73.59 o 
   3   0  11     2734.83     2925.26    108.79 o 
   5   0  11       20.25       57.79     47.17 o 
   7   0  11      854.42      939.10     90.90 o 
   9   0  11      113.02       85.95     72.29 o 
  11   0  11       58.90       77.47     74.88 o 
 -21   1  11       34.30       89.20     44.07 o 
 -20   1  11        6.20        0.00      4.45 o 
 -19   1  11       30.03       34.55     78.74 o 
 -18   1  11      482.51      509.23     27.18 o 
 -17   1  11     1145.45     1057.01    210.52 o 
 -16   1  11      274.16      255.02     19.90 o 
 -15   1  11      236.00      232.30     60.78 o 
 -14   1  11       19.54       96.76     20.53 o 
 -13   1  11      750.16      772.38     33.83 o 
 -12   1  11     3134.90     2733.28    116.23 o 
 -11   1  11     2532.02     2205.00     26.43 o 
 -10   1  11     1130.44     1364.02     60.75 o 
  -9   1  11      599.32      583.11     34.40 o 
  -8   1  11       55.54       52.83     14.56 o 
  -7   1  11      927.05      923.08     48.13 o 
  -6   1  11      129.45      135.67     11.98 o 
  -5   1  11      868.37      892.87     22.48 o 
  -4   1  11      625.54      648.55     16.62 o 
  -3   1  11     3073.98     2999.94     80.52 o 
  -2   1  11       51.52       45.84      8.11 o 
  -1   1  11     1633.36     1692.20     75.79 o 
   0   1  11     1689.46     1683.19     45.79 o 
   1   1  11     2794.77     2857.05     80.27 o 
   2   1  11      420.46      468.82     36.55 o 
   3   1  11      355.67      407.00     38.38 o 
   4   1  11      244.25      238.53     22.78 o 
   5   1  11      685.39      640.13     25.49 o 
   6   1  11      951.44      871.41     40.07 o 
   7   1  11      827.06      908.45     58.17 o 
   8   1  11      547.69      584.90     47.80 o 
   9   1  11       35.35       35.01     45.09 o 
  10   1  11       44.78       56.29     26.51 o 
  11   1  11        0.93        0.00     22.86 o 
 -21   2  11        4.78        0.00      0.59 o 
 -20   2  11      278.60      281.68     37.05 o 
 -19   2  11      596.53      677.61     75.54 o 
 -18   2  11      287.12      215.97     72.53 o 
 -17   2  11        6.74       26.83     80.91 o 
 -16   2  11     1100.51     1125.37     56.66 o 
 -15   2  11      138.49      192.57     44.13 o 
 -14   2  11      199.00      248.46     19.68 o 
 -13   2  11      572.38      739.40     58.50 o 
 -12   2  11       84.14      100.40     40.02 o 
 -11   2  11       66.38       65.18     16.38 o 
 -10   2  11      766.46      666.72     29.40 o 
  -9   2  11      537.25      561.20     20.32 o 
  -8   2  11     1111.13     1145.39     34.51 o 
  -7   2  11     1138.68     1112.56     45.09 o 
  -6   2  11     5277.45     5205.11     41.54 o 
  -5   2  11        2.55       20.00     15.64 o 
  -4   2  11     2140.83     1930.09     37.91 o 
  -3   2  11     6820.71     6478.09    142.25 o 
  -2   2  11     1673.32     1910.98     60.01 o 
  -1   2  11     3413.46     3263.52    118.83 o 
   0   2  11     1290.62     1225.79     32.39 o 
   1   2  11     1628.43     1666.75     35.79 o 
   2   2  11      520.71      457.89      6.07 o 
   3   2  11        8.59        2.38     22.38 o 
   4   2  11       31.03       21.84      8.71 o 
   5   2  11        1.17        0.51     20.54 o 
   6   2  11      494.78      541.93     33.73 o 
   7   2  11     1124.67     1110.20     19.80 o 
   8   2  11      705.38      678.10     44.63 o 
   9   2  11      435.00      489.61     55.52 o 
  10   2  11      167.81      245.70     44.53 o 
  11   2  11       59.21       53.83     14.35 o 
 -21   3  11       34.99       44.51     58.40 o 
 -20   3  11        0.09        0.00     83.36 o 
 -19   3  11       12.37       34.41     47.56 o 
 -18   3  11       60.28       79.70     29.36 o 
 -17   3  11      100.19      176.02     26.80 o 
 -16   3  11      437.10      469.81     22.14 o 
 -15   3  11      270.83      266.44     45.75 o 
 -14   3  11     1847.42     1674.01     35.87 o 
 -13   3  11      575.73      624.57     31.26 o 
 -12   3  11      865.41      892.92     60.05 o 
 -11   3  11      346.80      375.03     20.65 o 
 -10   3  11      848.70      949.58     78.90 o 
  -9   3  11       26.27       51.25     24.53 o 
  -8   3  11     2761.92     2564.69     46.39 o 
  -7   3  11       16.68       11.61     24.54 o 
  -6   3  11      533.12      736.90     71.08 o 
  -5   3  11        1.48        0.42      9.92 o 
  -4   3  11        2.57       12.11     33.53 o 
  -3   3  11      459.28      418.16     39.14 o 
  -2   3  11     1560.23     1494.95     46.03 o 
  -1   3  11     1871.08     1847.16     41.43 o 
   0   3  11     2947.48     2840.85     76.26 o 
   1   3  11       68.70       58.03     21.18 o 
   2   3  11     3409.22     3442.84     51.65 o 
   3   3  11      867.48     1150.32     62.07 o 
   4   3  11     1672.91     1624.04     57.24 o 
   5   3  11      111.16      117.15     35.67 o 
   6   3  11      559.36      555.96     30.75 o 
   7   3  11      174.71      183.27     32.86 o 
   8   3  11      108.74      120.86     20.03 o 
   9   3  11       67.04       72.18     31.31 o 
  10   3  11       97.14       84.97     13.31 o 
  11   3  11      111.70      125.09     11.87 o 
 -20   4  11      737.79      647.02     55.08 o 
 -19   4  11       81.87       88.55     49.14 o 
 -18   4  11      151.35      149.12     25.20 o 
 -17   4  11      196.39      224.93     26.53 o 
 -16   4  11       34.19       28.69     21.27 o 
 -15   4  11      399.58      330.29     17.67 o 
 -14   4  11      174.33      178.22     49.09 o 
 -13   4  11       25.71       14.07     21.70 o 
 -12   4  11       19.07       20.82     11.98 o 
 -11   4  11      213.38      212.74     32.50 o 
 -10   4  11      335.32      352.98     72.21 o 
  -9   4  11       42.38       68.72     36.03 o 
  -8   4  11      482.50      415.24     46.87 o 
  -7   4  11     1461.42     1541.17     40.09 o 
  -6   4  11     1992.83     2071.44     55.42 o 
  -5   4  11     2535.12     2375.10     98.29 o 
  -4   4  11      444.39      445.55     17.32 o 
  -3   4  11     1000.17     1047.36     55.06 o 
  -2   4  11     2659.77     2685.29    130.62 o 
  -1   4  11      476.22      538.73     51.42 o 
   0   4  11     1602.95     1907.90     48.64 o 
   1   4  11     1507.48     1454.94     12.74 o 
   2   4  11      124.23      135.70     43.11 o 
   3   4  11       71.25       63.08     37.00 o 
   4   4  11       12.95        8.86     16.06 o 
   5   4  11      500.76      522.50     38.31 o 
   6   4  11      474.22      488.91     38.73 o 
   7   4  11      106.98      166.21     43.65 o 
   8   4  11      543.24      520.59     41.03 o 
   9   4  11       26.83       29.02     20.84 o 
  10   4  11       65.11       89.68     81.75 o 
 -20   5  11        0.74        0.00      3.96 o 
 -19   5  11       82.50      205.31     42.14 o 
 -18   5  11       53.74       93.44     42.53 o 
 -17   5  11       11.28       13.31      8.16 o 
 -16   5  11        0.27        0.00     34.00 o 
 -15   5  11     1047.37     1105.50    105.22 o 
 -14   5  11        4.76        7.79      6.63 o 
 -13   5  11     2708.14     2615.42     58.86 o 
 -12   5  11       14.86       74.14     17.78 o 
 -11   5  11       24.04      124.06     38.51 o 
 -10   5  11      506.81      532.56     25.33 o 
  -9   5  11     1313.88     1638.95     56.01 o 
  -8   5  11       85.72      145.42     27.00 o 
  -7   5  11     4847.96     4488.86     85.90 o 
  -6   5  11      137.11      114.23     14.04 o 
  -5   5  11      180.86      226.94     40.20 o 
  -4   5  11       29.26       54.34     28.26 o 
  -3   5  11     1667.36     1813.20     46.32 o 
  -2   5  11      239.49      270.23     78.39 o 
  -1   5  11      614.85      660.75     34.67 o 
   0   5  11      236.86      220.13      8.61 o 
   1   5  11     1920.86     2066.79     66.17 o 
   2   5  11     1995.96     1899.97     21.42 o 
   3   5  11     6367.43     5835.41     29.60 o 
   4   5  11      316.79      324.98     20.15 o 
   5   5  11       45.40       86.79     48.39 o 
   6   5  11        3.99        0.00     13.55 o 
   7   5  11      134.25      143.93     34.71 o 
   8   5  11        4.64        0.00      5.30 o 
   9   5  11      323.78      371.73     41.09 o 
 -19   6  11      157.80      205.97     30.73 o 
 -18   6  11       48.28       57.11     45.42 o 
 -17   6  11       65.99      193.46     41.04 o 
 -16   6  11       12.41        6.76     13.06 o 
 -15   6  11      228.50      197.34     21.89 o 
 -14   6  11      230.06      261.66     35.41 o 
 -13   6  11       47.57       66.02     39.86 o 
 -12   6  11      437.60      393.52     13.44 o 
 -11   6  11      307.27      314.38     25.34 o 
 -10   6  11       25.71       24.57     12.31 o 
  -9   6  11       20.39       22.73     23.00 o 
  -8   6  11      605.21      536.97     34.78 o 
  -7   6  11      447.56      451.94     27.30 o 
  -6   6  11      404.32      426.72     43.95 o 
  -5   6  11     1014.14      959.60     36.33 o 
  -4   6  11       88.14      106.09     26.29 o 
  -3   6  11       29.96       63.66     13.38 o 
  -2   6  11        1.61        1.55     13.79 o 
  -1   6  11      320.19      357.49     30.77 o 
   0   6  11       91.44      110.18     34.86 o 
   1   6  11      376.15      392.97     45.80 o 
   2   6  11        4.96       25.20     33.67 o 
   3   6  11       44.73       45.52     36.20 o 
   4   6  11       40.46       47.66     28.67 o 
   5   6  11      245.37      267.38     24.34 o 
   6   6  11        1.38        0.00     11.92 o 
   7   6  11       97.19      135.68     39.10 o 
   8   6  11        2.54       26.24     36.91 o 
   9   6  11      210.32      262.04     56.16 o 
 -18   7  11        5.10       15.29     53.88 o 
 -17   7  11       30.04       31.48     20.46 o 
 -16   7  11       45.29       49.93     11.38 o 
 -15   7  11        9.56       15.37     13.24 o 
 -14   7  11      416.99      463.39     32.69 o 
 -13   7  11      697.49      670.93     33.64 o 
 -12   7  11      289.10      389.99     44.26 o 
 -11   7  11      714.72      693.40     24.00 o 
 -10   7  11       74.42      119.93     33.76 o 
  -9   7  11      116.10      139.18     20.64 o 
  -8   7  11       44.29      114.34     21.34 o 
  -7   7  11        0.94        7.02     19.17 o 
  -6   7  11      359.54      390.36     79.24 o 
  -5   7  11       81.88       96.04     74.89 o 
  -4   7  11      159.65      194.46     49.22 o 
  -3   7  11       70.86      178.31     64.77 o 
  -2   7  11      103.48      117.09     62.40 o 
  -1   7  11       93.71      106.34     15.68 o 
   0   7  11        9.56        0.00     16.32 o 
   1   7  11      884.89      866.78     38.01 o 
   2   7  11      378.69      315.81     44.84 o 
   3   7  11       29.38       31.30     20.69 o 
   4   7  11      471.60      479.95     17.30 o 
   5   7  11      105.10      162.59     37.56 o 
   6   7  11       34.57       46.93     24.67 o 
   7   7  11       74.40      126.29     44.94 o 
   8   7  11        0.50        0.00     24.99 o 
 -17   8  11       61.33       90.15     25.67 o 
 -16   8  11      198.38      223.15     27.79 o 
 -15   8  11       72.57       98.18     25.56 o 
 -14   8  11       37.57       28.31     15.29 o 
 -13   8  11      387.27      380.43     28.39 o 
 -12   8  11        7.95       13.54     17.16 o 
 -11   8  11       37.91       39.05     18.01 o 
 -10   8  11       12.42       16.91     16.69 o 
  -9   8  11      769.91     1056.31    123.54 o 
  -8   8  11      169.33      234.18     27.78 o 
  -7   8  11      384.82      456.48     33.80 o 
  -6   8  11      531.35      531.55     52.90 o 
  -5   8  11      720.82      822.32     45.04 o 
  -4   8  11      582.38      541.99     57.46 o 
  -3   8  11       22.61       19.45     26.28 o 
  -2   8  11      799.89      745.42     52.41 o 
  -1   8  11       26.68       34.79     24.73 o 
   0   8  11      409.16      414.44     24.37 o 
   1   8  11      358.43      371.49     52.84 o 
   2   8  11       14.39       13.86     47.81 o 
   3   8  11        4.15        0.00      1.89 o 
   4   8  11       43.32       62.10     24.94 o 
   5   8  11      425.38      505.68     42.19 o 
   6   8  11       48.38       72.18     49.51 o 
 -15   9  11       84.37      149.36     47.99 o 
 -14   9  11       16.20       29.05     42.71 o 
 -13   9  11       47.11       27.13     15.25 o 
 -12   9  11      839.92      783.02     57.43 o 
 -11   9  11      220.41      269.85     40.52 o 
 -10   9  11      908.06      938.29     34.55 o 
  -9   9  11       73.60      146.63     44.21 o 
  -8   9  11      147.25      124.04     34.03 o 
  -7   9  11        2.02        1.84     33.88 o 
  -6   9  11        0.98       18.25     67.96 o 
  -5   9  11       33.31       55.23     53.74 o 
  -4   9  11       91.67      160.54     34.75 o 
  -3   9  11       30.78       55.52     51.81 o 
  -2   9  11      110.93      173.50     63.86 o 
  -1   9  11      852.51      859.98     32.58 o 
   0   9  11      915.66      902.93     59.55 o 
   1   9  11       11.15        0.00     43.68 o 
   2   9  11      159.16      223.35     68.89 o 
   3   9  11       26.57       27.07     21.90 o 
   4   9  11      270.03      341.69     43.47 o 
   5   9  11      422.95      484.41     58.49 o 
 -13  10  11        0.56        0.09     18.84 o 
 -12  10  11        0.35        0.00     19.85 o 
 -11  10  11        0.57        6.37     24.08 o 
 -10  10  11        1.42        0.00     10.54 o 
  -9  10  11      163.99      125.04    114.68 o 
  -8  10  11       13.35        1.85     56.63 o 
  -7  10  11      485.69      550.43     69.42 o 
  -6  10  11       77.28      109.59     22.02 o 
  -5  10  11      439.84      437.85     42.39 o 
  -4  10  11      150.69      163.04     68.41 o 
  -3  10  11      374.91      387.12     51.34 o 
  -2  10  11      269.87      359.75     53.24 o 
  -1  10  11      129.56      117.35     48.27 o 
   0  10  11       36.53       33.74     64.19 o 
   1  10  11       83.71       74.61     21.55 o 
   2  10  11       14.61       16.78     37.26 o 
  -9  11  11        1.76       16.72     34.38 o 
  -8  11  11       57.82       68.05     70.64 o 
  -7  11  11       68.72       90.90     88.54 o 
  -6  11  11       10.12        0.00     13.09 o 
  -5  11  11        0.22        0.00     49.74 o 
  -4  11  11       13.63        0.83     14.76 o 
  -3  11  11       19.42       11.82     39.64 o 
  -2  11  11        1.22        0.00     40.64 o 
  -1  11  11      392.21      370.89     34.26 o 
 -20   0  12      231.81      348.99     83.13 o 
 -18   0  12      117.38      116.33     43.09 o 
 -16   0  12     2874.03     2574.77     12.01 o 
 -14   0  12        8.27      116.56     59.81 o 
 -12   0  12       38.73       67.58     81.01 o 
 -10   0  12     4381.69     3940.12    119.04 o 
  -8   0  12     1431.09     1637.42     63.11 o 
  -6   0  12      239.04      233.93     20.49 o 
  -4   0  12      671.06      723.07     38.03 o 
  -2   0  12      117.05      178.56     64.26 o 
   0   0  12     3255.92     3108.21     46.73 o 
   2   0  12     2069.77     1861.72    106.20 o 
   4   0  12      393.81      549.69     75.59 o 
   6   0  12      158.15      192.15     99.37 o 
   8   0  12       34.37      162.01     70.41 o 
  10   0  12       31.86       22.14     10.83 o 
 -21   1  12      104.20       89.97     57.46 o 
 -20   1  12       50.69       38.49     48.86 o 
 -19   1  12       40.96       37.47     62.09 o 
 -18   1  12      329.74      436.25     66.42 o 
 -17   1  12       10.37       19.15     30.53 o 
 -16   1  12       89.61       93.16     17.54 o 
 -15   1  12      893.61     1336.35     80.49 o 
 -14   1  12       24.53       47.04     67.83 o 
 -13   1  12        1.48        0.00      6.22 o 
 -12   1  12       60.37       71.48     31.51 o 
 -11   1  12       42.86       47.26     21.85 o 
 -10   1  12      398.04      343.51     18.33 o 
  -9   1  12        9.26       38.21     30.45 o 
  -8   1  12     1091.98     1217.95     57.06 o 
  -7   1  12       63.08       79.79     33.90 o 
  -6   1  12      275.55      782.91     50.13 o 
  -5   1  12     2770.02     2722.57    104.34 o 
  -4   1  12     4512.59     4246.31     87.12 o 
  -3   1  12      484.48      524.30     42.38 o 
  -2   1  12     1385.42     1385.62     56.96 o 
  -1   1  12      346.79      403.06     35.74 o 
   0   1  12       43.03       43.10      9.32 o 
   1   1  12      119.65      104.74     41.38 o 
   2   1  12       57.49       66.44     23.30 o 
   3   1  12       85.23      145.74     38.75 o 
   4   1  12       41.42       42.28     23.56 o 
   5   1  12      686.53      695.69     31.84 o 
   6   1  12      277.25      269.09     50.51 o 
   7   1  12      103.10      148.32     30.81 o 
   8   1  12      461.34      458.65     45.80 o 
   9   1  12       24.70       26.28     59.19 o 
  10   1  12      355.65      321.49     77.59 o 
 -21   2  12       81.43       73.32     23.20 o 
 -20   2  12        7.14        1.39     32.53 o 
 -19   2  12       50.66       98.06     46.74 o 
 -18   2  12       22.99       18.19      6.12 o 
 -17   2  12      136.97      133.75     70.90 o 
 -16   2  12        4.83        0.00     27.84 o 
 -15   2  12      587.63      517.51     53.36 o 
 -14   2  12       68.21       58.94     18.81 o 
 -13   2  12      164.06      183.57     40.51 o 
 -12   2  12      306.25      300.54     41.22 o 
 -11   2  12     1212.14     1339.43     98.19 o 
 -10   2  12     1554.62     1433.63     54.11 o 
  -9   2  12     1839.04     1618.64     22.61 o 
  -8   2  12      527.60      521.31      6.53 o 
  -7   2  12     1592.41     1553.01     53.06 o 
  -6   2  12       96.28      110.96     11.26 o 
  -5   2  12      133.48      140.06     12.70 o 
  -4   2  12      172.45      176.98     23.65 o 
  -3   2  12      612.97      643.07     47.02 o 
  -2   2  12      394.68      414.11     24.88 o 
  -1   2  12     1429.78     1434.58     42.04 o 
   0   2  12      308.69      377.66     54.92 o 
   1   2  12     3136.71     2974.20    107.94 o 
   2   2  12        0.71        1.09     40.36 o 
   3   2  12      935.69      822.56     16.15 o 
   4   2  12      192.57      170.34     31.28 o 
   5   2  12      121.10      140.51     29.63 o 
   6   2  12      327.05      336.25     60.34 o 
   7   2  12      516.62      527.94     24.98 o 
   8   2  12      162.07      157.90     14.36 o 
   9   2  12      227.89      197.21     10.99 o 
  10   2  12      243.87      250.03     26.09 o 
 -21   3  12      152.11      200.63     29.44 o 
 -20   3  12        0.06        0.00     22.10 o 
 -19   3  12      467.58      525.78     61.48 o 
 -18   3  12      154.80      155.41     42.65 o 
 -17   3  12     1326.21     1157.06    120.38 o 
 -16   3  12      918.42      782.53     13.89 o 
 -15   3  12      520.81      512.47     18.19 o 
 -14   3  12      534.91      497.94     20.92 o 
 -13   3  12       17.51        0.61     26.81 o 
 -12   3  12     1073.06     1050.38     23.66 o 
 -11   3  12        0.14        0.00     16.17 o 
 -10   3  12      332.49      382.58     46.58 o 
  -9   3  12     1165.33     1377.60     55.15 o 
  -8   3  12      153.02      174.54     24.52 o 
  -7   3  12      965.80      999.86     45.51 o 
  -6   3  12      435.64      454.43     12.10 o 
  -5   3  12     1135.44     1305.06     40.35 o 
  -4   3  12      423.63      470.30     38.22 o 
  -3   3  12     3448.06     3451.07     57.44 o 
  -2   3  12      289.84      348.72     23.12 o 
  -1   3  12     3260.10     3136.56     33.65 o 
   0   3  12       52.25       52.47     16.11 o 
   1   3  12      206.09      353.68     53.54 o 
   2   3  12     1960.97     1848.04    104.80 o 
   3   3  12        2.14        7.41     12.73 o 
   4   3  12      252.11      266.39     50.01 o 
   5   3  12      139.15      251.57     65.83 o 
   6   3  12      204.78      297.66     37.67 o 
   7   3  12      165.90      278.18     52.48 o 
   8   3  12        2.32        0.00      3.46 o 
   9   3  12      397.08      453.36     38.85 o 
  10   3  12        4.84        1.97     17.02 o 
 -20   4  12       65.19       98.43     35.09 o 
 -19   4  12       47.69       33.29      6.47 o 
 -18   4  12        3.20        1.22     12.94 o 
 -17   4  12       28.96       34.62     34.84 o 
 -16   4  12        5.76        5.71     10.67 o 
 -15   4  12      365.05      342.06     24.91 o 
 -14   4  12     1159.66     1180.87     32.80 o 
 -13   4  12      697.95      695.42     94.27 o 
 -12   4  12      675.19      595.75     40.85 o 
 -11   4  12     1272.46     1133.42    119.77 o 
 -10   4  12       11.12        8.82     15.91 o 
  -9   4  12      452.95      388.00     13.96 o 
  -8   4  12     1261.79     1219.60     91.07 o 
  -7   4  12      711.41      651.40     40.73 o 
  -6   4  12      301.10      289.04     19.65 o 
  -5   4  12      467.92      380.57     48.73 o 
  -4   4  12     1476.52     1513.77     21.22 o 
  -3   4  12      340.33      358.82     39.59 o 
  -2   4  12     1696.42     2127.84     76.08 o 
  -1   4  12     1248.85     1109.59     30.69 o 
   0   4  12        3.39       25.77     62.26 o 
   1   4  12      778.44      797.64     71.59 o 
   2   4  12      111.10      108.75     46.44 o 
   3   4  12     3281.85     3330.68     71.71 o 
   4   4  12      311.53      287.40     22.43 o 
   5   4  12      420.18      413.57     28.99 o 
   6   4  12      556.18      607.01     36.49 o 
   7   4  12      111.60      127.96     67.09 o 
   8   4  12      365.64      325.00     16.98 o 
   9   4  12       15.50        0.14     10.67 o 
 -20   5  12      280.49      267.64     26.31 o 
 -19   5  12       19.36       33.18     32.70 o 
 -18   5  12      383.89      350.58     14.89 o 
 -17   5  12       24.89       43.54     27.64 o 
 -16   5  12       11.11        6.12      6.05 o 
 -15   5  12       48.35       45.77      6.49 o 
 -14   5  12      235.95      203.03     19.60 o 
 -13   5  12       54.49       46.17      6.53 o 
 -12   5  12      187.91      255.93     37.39 o 
 -11   5  12       51.07       46.11     17.22 o 
 -10   5  12      701.27      705.87     41.18 o 
  -9   5  12      289.90      331.14     30.60 o 
  -8   5  12     1731.54     1680.67    172.50 o 
  -7   5  12       15.84       26.27     22.71 o 
  -6   5  12      494.36      583.11     53.58 o 
  -5   5  12     1209.30     1242.60     44.22 o 
  -4   5  12       19.02       12.03     65.95 o 
  -3   5  12     2002.80     1779.49    202.52 o 
  -2   5  12      834.65     1011.75     61.11 o 
  -1   5  12      384.32      460.84     87.36 o 
   0   5  12     2207.42     2118.40     67.94 o 
   1   5  12        2.99        4.97     34.72 o 
   2   5  12        4.64        0.00     14.25 o 
   3   5  12       22.85       25.58     20.37 o 
   4   5  12      686.94      644.78     15.21 o 
   5   5  12       30.98       28.52     20.91 o 
   6   5  12        0.77        0.00     15.32 o 
   7   5  12       76.29       61.90     31.70 o 
   8   5  12       20.64       17.33     29.74 o 
 -19   6  12       48.82       43.41     14.44 o 
 -18   6  12       11.91        5.20     29.23 o 
 -17   6  12       17.51       31.17     31.36 o 
 -16   6  12       51.03       78.32     38.45 o 
 -15   6  12       52.75       45.69     14.14 o 
 -14   6  12      815.45      995.95     45.25 o 
 -13   6  12      286.17      331.49     28.53 o 
 -12   6  12      238.51      292.01     35.00 o 
 -11   6  12        0.61        0.00      4.44 o 
 -10   6  12        4.80       14.69     23.56 o 
  -9   6  12      613.87      646.83     28.17 o 
  -8   6  12      168.71      164.58     15.10 o 
  -7   6  12      149.36      131.27     10.52 o 
  -6   6  12     1573.86     1498.76    167.09 o 
  -5   6  12      319.79      452.84     45.50 o 
  -4   6  12      413.74      400.09     19.56 o 
  -3   6  12      657.62      729.91     46.56 o 
  -2   6  12      511.01      543.00     68.51 o 
  -1   6  12        4.17        0.00     16.34 o 
   0   6  12       92.12      116.33     37.63 o 
   1   6  12      706.47      644.56     69.75 o 
   2   6  12      187.85      242.54     60.64 o 
   3   6  12       18.39       17.99     81.68 o 
   4   6  12      320.55      325.37     22.98 o 
   5   6  12      199.29      225.30     17.72 o 
   6   6  12       22.97       42.47     24.91 o 
   7   6  12        0.06        0.00     20.10 o 
   8   6  12      114.95      100.07     10.01 o 
 -18   7  12       31.30       26.54     43.95 o 
 -17   7  12       40.10       31.48     20.63 o 
 -16   7  12      226.05      243.19     22.88 o 
 -15   7  12       22.03       32.96     44.55 o 
 -14   7  12      174.85      173.09     46.87 o 
 -13   7  12       71.10       77.90     25.73 o 
 -12   7  12      284.00      380.27     32.28 o 
 -11   7  12        1.03        0.70      9.05 o 
 -10   7  12        4.55       17.29     56.97 o 
  -9   7  12     1260.52     1354.03     35.41 o 
  -8   7  12      513.76      470.81     31.67 o 
  -7   7  12      697.50      627.67     80.42 o 
  -6   7  12      240.23      198.04      1.41 o 
  -5   7  12        4.27       15.12     37.54 o 
  -4   7  12     3345.58     3080.36     84.66 o 
  -3   7  12      272.55      297.66     18.84 o 
  -2   7  12      195.91      160.03     53.93 o 
  -1   7  12     1532.94     1589.83    109.15 o 
   0   7  12      218.74      342.44     71.81 o 
   1   7  12       28.25       30.73     51.44 o 
   2   7  12      103.15      168.80     58.33 o 
   3   7  12      230.24      337.98     57.64 o 
   4   7  12      215.96      286.44     35.32 o 
   5   7  12       26.03       35.85     72.12 o 
   6   7  12      270.81      242.73     31.91 o 
 -16   8  12        6.14       15.98     44.45 o 
 -15   8  12      110.92      148.81     49.84 o 
 -14   8  12        5.47        0.00      7.39 o 
 -13   8  12      196.47      187.71     31.19 o 
 -12   8  12        2.08       30.79     32.06 o 
 -11   8  12      588.35      654.16     65.78 o 
 -10   8  12       62.63       72.49     17.76 o 
  -9   8  12      684.71      590.17     49.39 o 
  -8   8  12      373.32      342.01     18.61 o 
  -7   8  12      342.49      331.69     60.64 o 
  -6   8  12        2.27        0.00     14.76 o 
  -5   8  12       48.58       85.83      9.89 o 
  -4   8  12      131.01      134.64     36.26 o 
  -3   8  12       75.13       66.40     11.93 o 
  -2   8  12      370.71      342.66     61.81 o 
  -1   8  12      260.23      264.58     14.48 o 
   0   8  12       47.75       57.08     68.74 o 
   1   8  12      456.58      425.21     37.09 o 
   2   8  12      149.32      156.20     52.18 o 
   3   8  12      332.70      324.80     46.67 o 
   4   8  12        1.76       22.66     38.95 o 
   5   8  12      286.71      246.09      3.89 o 
 -14   9  12       19.26       30.50     36.44 o 
 -13   9  12        6.47        0.00      8.01 o 
 -12   9  12       90.41       81.50     12.59 o 
 -11   9  12       45.30       80.72     64.08 o 
 -10   9  12        0.70        8.64     53.41 o 
  -9   9  12        2.13       19.90     43.81 o 
  -8   9  12       99.45      148.53     71.15 o 
  -7   9  12        4.48       11.27     24.96 o 
  -6   9  12       33.70       58.44     35.46 o 
  -5   9  12      868.01      845.34     61.29 o 
  -4   9  12        3.64        6.90     70.82 o 
  -3   9  12     1551.77     1417.32     58.40 o 
  -2   9  12      151.67      156.83     15.54 o 
  -1   9  12        8.05       28.38     31.65 o 
   0   9  12       16.58       28.12     58.44 o 
   1   9  12       77.78       71.40     12.63 o 
   2   9  12       22.46       15.99     17.62 o 
   3   9  12      100.54      104.11     43.71 o 
 -12  10  12      109.08       83.67     43.49 o 
 -11  10  12      289.29      278.97     19.79 o 
 -10  10  12      692.33      693.97     79.83 o 
  -9  10  12        3.62        0.00     24.44 o 
  -8  10  12      209.52      200.74     21.39 o 
  -7  10  12       52.19       59.51     12.83 o 
  -6  10  12       23.70       20.49     52.25 o 
  -5  10  12        7.75       35.32     86.04 o 
  -4  10  12        0.68        0.00     38.63 o 
  -3  10  12      121.39      217.70     42.21 o 
  -2  10  12       22.19       16.29     33.29 o 
  -1  10  12       16.04       25.73     47.94 o 
   0  10  12      309.88      288.27     15.51 o 
   1  10  12       35.16       65.56     80.36 o 
  -6  11  12      136.52      277.54     82.90 o 
  -5  11  12        4.25        0.35      8.18 o 
 -21   0  13      488.05      569.16     97.49 o 
 -19   0  13     1037.63      884.24     57.22 o 
 -17   0  13      177.02      120.80     90.43 o 
 -15   0  13      220.46      257.62     33.44 o 
 -13   0  13     1474.74     1506.38     50.39 o 
 -11   0  13      254.27      322.61     26.37 o 
  -9   0  13     1352.37     1276.08     50.63 o 
  -7   0  13       29.04       20.78     28.14 o 
  -5   0  13        9.56       48.90     37.72 o 
  -3   0  13     8466.59     8133.39     12.95 o 
  -1   0  13      533.62      595.72     30.31 o 
   1   0  13      360.43      455.56     45.73 o 
   3   0  13      800.42      684.56     48.86 o 
   5   0  13     1005.94     1014.93    110.21 o 
   7   0  13      831.81      737.77      8.71 o 
   9   0  13      454.68      512.88     85.01 o 
 -21   1  13      126.38      127.84     44.86 o 
 -20   1  13      174.20      203.52     30.39 o 
 -19   1  13       92.32      237.02     53.68 o 
 -18   1  13       39.96       29.30     22.37 o 
 -17   1  13      691.45      851.77    163.07 o 
 -16   1  13     1527.85     1829.31     63.70 o 
 -15   1  13      334.47      306.95     21.78 o 
 -14   1  13      949.76      951.10     67.35 o 
 -13   1  13       92.13       94.97     53.53 o 
 -12   1  13        7.62       12.36     49.92 o 
 -11   1  13     3058.17     2632.14     21.11 o 
 -10   1  13      312.58      329.41     20.93 o 
  -9   1  13     3544.29     3375.95    133.64 o 
  -8   1  13      789.73     1045.87     73.79 o 
  -7   1  13      153.01      336.86     64.45 o 
  -6   1  13      101.58      166.73     50.81 o 
  -5   1  13       64.29       54.51     12.85 o 
  -4   1  13      622.05      604.66     61.13 o 
  -3   1  13      702.52      714.58     35.92 o 
  -2   1  13      217.00      242.76     26.48 o 
  -1   1  13       89.28       78.38     10.17 o 
   0   1  13      183.77      222.55     41.56 o 
   1   1  13      185.56      182.04     47.04 o 
   2   1  13       22.89       62.78     40.21 o 
   3   1  13        6.43       17.88     15.54 o 
   4   1  13        2.54        3.08     36.00 o 
   5   1  13      447.76      472.00     24.34 o 
   6   1  13      144.53      129.72     23.12 o 
   7   1  13      413.39      454.34     34.73 o 
   8   1  13      108.79      146.99     49.90 o 
   9   1  13       70.48       39.96     51.32 o 
 -21   2  13       38.29       31.45     37.45 o 
 -20   2  13      481.46      448.71     16.25 o 
 -19   2  13       20.98       57.59     66.64 o 
 -18   2  13      222.98      203.90     26.12 o 
 -17   2  13      203.35      215.19     33.67 o 
 -16   2  13      498.57      501.12     40.38 o 
 -15   2  13       27.63       25.26      6.98 o 
 -14   2  13      964.96      836.77      4.81 o 
 -13   2  13        2.51        6.26     18.25 o 
 -12   2  13        6.54        8.16      5.76 o 
 -11   2  13      211.56      202.96     23.04 o 
 -10   2  13     1518.68     1469.85    184.00 o 
  -9   2  13        0.52        0.00      8.86 o 
  -8   2  13     1568.26     1486.77     44.36 o 
  -7   2  13     2453.62     2601.86     44.61 o 
  -6   2  13      114.46      163.33     28.34 o 
  -5   2  13     1278.41     1291.42     43.53 o 
  -4   2  13     1797.25     1836.98    119.27 o 
  -3   2  13      602.14      581.13     38.01 o 
  -2   2  13     1930.04     2098.22     43.27 o 
  -1   2  13      395.16      398.69     15.26 o 
   0   2  13      326.31      456.40     61.33 o 
   1   2  13       33.34       52.42     24.31 o 
   2   2  13       76.16       69.80     24.04 o 
   3   2  13        9.75        7.28     12.38 o 
   4   2  13       16.56       14.87     62.08 o 
   5   2  13       68.77       73.11      6.60 o 
   6   2  13       98.05       99.82     13.77 o 
   7   2  13      357.70      392.30     29.47 o 
   8   2  13       86.83      100.65     11.26 o 
   9   2  13      208.14      299.14     39.53 o 
 -21   3  13        0.06        0.00     22.37 o 
 -20   3  13        0.07        0.00     53.14 o 
 -19   3  13       29.37       25.38     42.79 o 
 -18   3  13      120.67      142.67     15.78 o 
 -17   3  13        3.30        0.00     12.23 o 
 -16   3  13        1.91       18.99     21.71 o 
 -15   3  13      165.29      191.28     11.70 o 
 -14   3  13      299.22      256.22     57.47 o 
 -13   3  13        4.49        0.00      7.18 o 
 -12   3  13      818.79     1174.39     63.18 o 
 -11   3  13      507.11      594.87     61.86 o 
 -10   3  13     1832.94     1611.45    149.74 o 
  -9   3  13       76.79      147.32     48.26 o 
  -8   3  13     2471.33     2472.13     98.68 o 
  -7   3  13     1459.71     1713.29     65.96 o 
  -6   3  13      631.89      635.07     40.64 o 
  -5   3  13     1710.83     1591.34     81.83 o 
  -4   3  13     1625.46     1741.51     41.60 o 
  -3   3  13      687.79      654.02     20.21 o 
  -2   3  13     2108.37     2030.58     42.69 o 
  -1   3  13      583.18      508.23     20.63 o 
   0   3  13     1260.70     1215.05     44.95 o 
   1   3  13       35.80       49.49     23.19 o 
   2   3  13      296.03      321.65     15.88 o 
   3   3  13      669.70      713.87     38.37 o 
   4   3  13      943.91      860.84     37.98 o 
   5   3  13       35.59       35.23     10.67 o 
   6   3  13      907.65      810.87     12.22 o 
   7   3  13        0.31        0.00     30.57 o 
   8   3  13       74.67       76.23     19.68 o 
 -20   4  13       25.40        6.78     44.65 o 
 -19   4  13       10.22        0.00     18.25 o 
 -18   4  13      347.28      323.97     30.17 o 
 -17   4  13      362.78      411.79     34.90 o 
 -16   4  13      541.47      493.87     28.12 o 
 -15   4  13     1415.71     1371.05     24.53 o 
 -14   4  13       96.14      126.70     28.21 o 
 -13   4  13       51.59       55.17     18.49 o 
 -12   4  13      221.14      242.02     25.24 o 
 -11   4  13      266.40      305.32     32.99 o 
 -10   4  13      318.76      350.42     33.94 o 
  -9   4  13       11.17        7.58     30.82 o 
  -8   4  13       65.75      112.98     40.02 o 
  -7   4  13      512.92      529.82     24.31 o 
  -6   4  13     2374.49     2233.51     52.46 o 
  -5   4  13      239.83      224.79     17.01 o 
  -4   4  13      446.42      424.71     53.31 o 
  -3   4  13       11.76       12.41      9.60 o 
  -2   4  13      235.64      242.01     19.06 o 
  -1   4  13     1159.93     1226.53     68.56 o 
   0   4  13      880.95      816.26     60.75 o 
   1   4  13     1172.38     1134.35     37.48 o 
   2   4  13        5.20        0.00     29.42 o 
   3   4  13       27.10       11.95     44.43 o 
   4   4  13      160.90      199.32     34.22 o 
   5   4  13      245.25      375.15     56.65 o 
   6   4  13        0.43        0.00     13.19 o 
   7   4  13       17.73       10.28     15.28 o 
   8   4  13       72.22       75.90     24.33 o 
 -19   5  13      154.53      240.29     29.99 o 
 -18   5  13        0.19        0.00     37.89 o 
 -17   5  13        4.02        0.00      6.39 o 
 -16   5  13       39.01      148.36     52.46 o 
 -15   5  13       89.73      185.42     28.90 o 
 -14   5  13      170.17      176.81      6.74 o 
 -13   5  13      681.60      639.85     33.24 o 
 -12   5  13       41.04       74.36     40.69 o 
 -11   5  13      214.43      301.76     38.14 o 
 -10   5  13      221.26      228.70     59.21 o 
  -9   5  13      942.33     1139.40     86.00 o 
  -8   5  13      157.98      204.35     50.50 o 
  -7   5  13     2835.85     2792.16     54.11 o 
  -6   5  13      180.19      267.14     36.23 o 
  -5   5  13      607.65      711.23     52.41 o 
  -4   5  13      165.72      229.07     36.17 o 
  -3   5  13      785.04      806.06     30.12 o 
  -2   5  13      516.84      516.77     66.66 o 
  -1   5  13     1077.97     1093.23     90.19 o 
   0   5  13     1160.82     1107.46     40.62 o 
   1   5  13       18.41       40.33     21.41 o 
   2   5  13       16.82       24.17     26.80 o 
   3   5  13      536.28      561.42     33.13 o 
   4   5  13       11.18       34.68     55.93 o 
   5   5  13      753.10      674.57     26.23 o 
   6   5  13        5.98       10.26     25.78 o 
   7   5  13      249.13      214.36     41.78 o 
 -19   6  13        3.69        0.38     13.64 o 
 -18   6  13      117.67      133.64     22.67 o 
 -17   6  13       60.44       88.86     22.00 o 
 -16   6  13       26.66       26.03     10.87 o 
 -15   6  13      311.19      258.62     29.42 o 
 -14   6  13       61.59      117.28     34.31 o 
 -13   6  13       85.48       67.62     26.24 o 
 -12   6  13        0.00        0.00     37.07 o 
 -11   6  13      602.62      593.48     37.50 o 
 -10   6  13       32.86       27.09      6.88 o 
  -9   6  13        8.67        6.81     15.60 o 
  -8   6  13       36.00       53.08     31.23 o 
  -7   6  13      589.12      513.96     41.85 o 
  -6   6  13       35.62       53.45     29.29 o 
  -5   6  13     1830.15     1854.63     73.59 o 
  -4   6  13        1.83       15.99     48.07 o 
  -3   6  13      256.68      321.40     45.17 o 
  -2   6  13      130.73      116.22     25.31 o 
  -1   6  13      638.39      622.57     47.91 o 
   0   6  13      587.40      574.20     64.01 o 
   1   6  13      490.89      567.24     32.84 o 
   2   6  13       43.20       36.83     48.65 o 
   3   6  13      359.67      529.70     71.45 o 
   4   6  13       36.48       89.54     36.03 o 
   5   6  13      212.63      237.67     15.63 o 
   6   6  13       61.36       55.58     16.78 o 
 -17   7  13        5.85        0.10      2.30 o 
 -16   7  13        2.83        0.00     30.97 o 
 -15   7  13       79.00       64.63      9.55 o 
 -14   7  13      392.93      431.98     26.23 o 
 -13   7  13       62.03       81.67     24.75 o 
 -12   7  13      456.28      413.47     27.21 o 
 -11   7  13       21.05       36.27     18.20 o 
 -10   7  13        7.94       33.65     56.30 o 
  -9   7  13     1325.13     1153.29     98.71 o 
  -8   7  13      155.04      136.12     83.01 o 
  -7   7  13     1755.01     2025.33     78.59 o 
  -6   7  13      494.47      494.08     14.38 o 
  -5   7  13      167.03      252.17     43.63 o 
  -4   7  13      379.00      400.63     38.12 o 
  -3   7  13      231.79      223.03     72.18 o 
  -2   7  13      170.97      173.34     25.96 o 
  -1   7  13      323.32      297.32     13.50 o 
   0   7  13      267.35      220.92     10.01 o 
   1   7  13      255.11      239.92     24.02 o 
   2   7  13       25.24       10.77     44.19 o 
   3   7  13      571.13      493.06     27.55 o 
   4   7  13      102.02       81.20     15.93 o 
   5   7  13       34.80       19.24      7.73 o 
 -16   8  13       69.02       51.90     34.06 o 
 -15   8  13      165.20      176.09     37.59 o 
 -14   8  13      114.29      104.67     21.09 o 
 -13   8  13       30.94       41.57     28.18 o 
 -12   8  13       39.46       41.23     35.84 o 
 -11   8  13       21.53       17.95      9.03 o 
 -10   8  13       57.95       54.18     12.76 o 
  -9   8  13       23.14       27.97     31.55 o 
  -8   8  13      280.30      319.87     36.34 o 
  -7   8  13        0.27       24.13     74.66 o 
  -6   8  13      303.83      274.17     10.91 o 
  -5   8  13       60.22       73.47     69.73 o 
  -4   8  13      775.37      967.56    188.50 o 
  -3   8  13      144.93      194.73     62.74 o 
  -2   8  13      517.85      540.64     84.90 o 
  -1   8  13      121.91      113.25      7.47 o 
   0   8  13       46.15       36.33      4.71 o 
   1   8  13       12.72       17.03     35.91 o 
   2   8  13       26.85       22.87     10.31 o 
   3   8  13       27.38        8.97      8.36 o 
   4   8  13        0.41        0.00     19.79 o 
 -14   9  13       47.11       39.48     20.72 o 
 -13   9  13       42.45       98.85     33.09 o 
 -12   9  13      221.12      277.22     45.56 o 
 -11   9  13       90.98      103.38     69.74 o 
 -10   9  13      595.06      639.98     54.02 o 
  -9   9  13        2.15        1.30      8.54 o 
  -8   9  13      779.17      812.05    204.75 o 
  -7   9  13       41.81       63.63     25.66 o 
  -6   9  13       19.93       18.37     69.17 o 
  -5   9  13       63.71       91.81     82.44 o 
  -4   9  13      110.31      137.90     50.86 o 
  -3   9  13       12.89       22.55     43.95 o 
  -2   9  13        1.00        0.00     50.74 o 
  -1   9  13      103.67      102.41     21.43 o 
   0   9  13      200.19      256.89     26.51 o 
   1   9  13       89.63       97.05     25.92 o 
   2   9  13      605.54      544.85     35.68 o 
 -11  10  13       18.38       13.89     43.33 o 
 -10  10  13       10.89        3.42     39.44 o 
  -9  10  13      322.70      340.55     18.75 o 
  -8  10  13       74.12       92.81     81.97 o 
  -7  10  13       69.69       60.11     31.26 o 
  -6  10  13      193.86      290.50     53.03 o 
  -5  10  13       40.54       28.87     21.08 o 
  -4  10  13      375.90      306.30     12.36 o 
  -3  10  13      837.95      725.12     68.85 o 
  -2  10  13      253.14      299.47     67.56 o 
  -1  10  13      208.34      203.83     59.81 o 
 -20   0  14       83.72      137.05    128.10 o 
 -18   0  14      151.83      197.10     74.18 o 
 -16   0  14      605.67      531.72      1.65 o 
 -14   0  14      780.98     1245.47    120.57 o 
 -12   0  14      508.44      535.96     66.64 o 
 -10   0  14      444.38      422.69     18.37 o 
  -8   0  14     1635.14     2028.45     64.99 o 
  -6   0  14      932.19      938.18     73.12 o 
  -4   0  14      332.02      332.93     19.10 o 
  -2   0  14      288.55      324.07     19.55 o 
   0   0  14      441.23      429.89     26.32 o 
   2   0  14     1027.16     1140.66    147.29 o 
   4   0  14      742.67      724.82     57.46 o 
   6   0  14     1142.02     1082.98     62.17 o 
   8   0  14      168.95      171.90     44.51 o 
 -21   1  14       53.44       49.36     49.03 o 
 -20   1  14      147.14      254.60     54.20 o 
 -19   1  14      168.15      317.63     75.88 o 
 -18   1  14      241.97      189.09     11.15 o 
 -17   1  14       32.08       83.71     17.79 o 
 -16   1  14       24.88       14.72     18.73 o 
 -15   1  14        9.52       21.96     37.89 o 
 -14   1  14       10.65       11.78     63.04 o 
 -13   1  14        0.68        5.36     16.48 o 
 -12   1  14      683.74      713.16     32.11 o 
 -11   1  14       20.87       59.58     78.84 o 
 -10   1  14      337.64      361.11     10.49 o 
  -9   1  14      756.67      687.84     42.18 o 
  -8   1  14     1830.26     1720.74     28.21 o 
  -7   1  14       53.16       42.06     19.14 o 
  -6   1  14      519.38      485.80     28.96 o 
  -5   1  14      106.54       97.77     13.19 o 
  -4   1  14      177.28      188.71     25.46 o 
  -3   1  14      897.66      910.86     17.84 o 
  -2   1  14     1557.53     1692.35     71.90 o 
  -1   1  14      559.93      586.35     35.01 o 
   0   1  14      107.88       79.80      6.67 o 
   1   1  14       16.52       10.15      6.27 o 
   2   1  14      157.78      168.21     26.22 o 
   3   1  14        0.44        0.00     43.10 o 
   4   1  14        0.04        0.00     42.65 o 
   5   1  14        1.05        0.00     34.30 o 
   6   1  14      155.03      147.38     50.98 o 
   7   1  14      130.52      138.48     23.56 o 
   8   1  14      407.40      352.14     33.71 o 
 -21   2  14        4.95       20.32     69.91 o 
 -20   2  14      292.08      299.98     57.10 o 
 -19   2  14        0.03        0.00     60.07 o 
 -18   2  14        3.36        0.00      2.69 o 
 -17   2  14       56.07       53.39     39.21 o 
 -16   2  14       19.69       48.81     74.05 o 
 -15   2  14      390.64      387.35     19.63 o 
 -14   2  14      193.58      241.81     35.90 o 
 -13   2  14      593.16      556.42     41.48 o 
 -12   2  14      914.29      927.39     38.67 o 
 -11   2  14      817.62      966.88    207.36 o 
 -10   2  14     3145.92     3012.76     49.01 o 
  -9   2  14     2006.32     1719.87    101.76 o 
  -8   2  14        8.07       30.82     36.41 o 
  -7   2  14      457.55      398.06     40.94 o 
  -6   2  14      235.24      213.63     15.27 o 
  -5   2  14        0.35       13.89     32.41 o 
  -4   2  14     4398.94     4526.96     56.12 o 
  -3   2  14      391.12      435.60     25.29 o 
  -2   2  14       23.73       19.02     11.03 o 
  -1   2  14       44.32       46.33      7.92 o 
   0   2  14      269.96      243.52     32.30 o 
   1   2  14      461.97      488.65     24.76 o 
   2   2  14        1.00        0.00     31.97 o 
   3   2  14     1120.56      998.07     25.56 o 
   4   2  14       76.49       70.48     56.36 o 
   5   2  14      656.07      602.87     10.20 o 
   6   2  14      438.97      494.05     38.50 o 
   7   2  14      144.74      206.68     38.62 o 
   8   2  14      106.65       76.06     14.95 o 
 -20   3  14      106.23       86.38     70.17 o 
 -19   3  14      244.16      244.97     61.81 o 
 -18   3  14        2.69        0.00      4.71 o 
 -17   3  14      825.35      645.52     70.74 o 
 -16   3  14       55.91       88.65     16.46 o 
 -15   3  14     1236.64     1341.67     42.01 o 
 -14   3  14      178.39      209.58     30.47 o 
 -13   3  14      180.63      265.92     36.50 o 
 -12   3  14      144.45      125.49     36.97 o 
 -11   3  14      206.86      204.12     47.41 o 
 -10   3  14      503.34      539.01     32.56 o 
  -9   3  14      356.05      348.50     18.25 o 
  -8   3  14       23.89       43.16     24.57 o 
  -7   3  14      888.47      828.59      9.95 o 
  -6   3  14      140.58      138.42     34.65 o 
  -5   3  14     4337.16     3929.13     26.84 o 
  -4   3  14       69.87       88.93     58.95 o 
  -3   3  14      776.24     1037.32     80.53 o 
  -2   3  14     1814.13     1920.39     46.08 o 
  -1   3  14      493.98      511.18     37.38 o 
   0   3  14      439.70      434.99     27.46 o 
   1   3  14     1025.48      927.22    100.54 o 
   2   3  14       52.08       72.19     16.62 o 
   3   3  14        5.59       18.85     47.12 o 
   4   3  14       31.14       21.31      2.82 o 
   5   3  14       40.92       44.36     19.58 o 
   6   3  14      149.06      144.75     16.80 o 
   7   3  14       27.77       47.33     30.40 o 
 -20   4  14       68.62      141.33     46.94 o 
 -19   4  14        1.94        0.00     11.79 o 
 -18   4  14      139.66      195.31     45.17 o 
 -17   4  14      202.50      174.98     13.82 o 
 -16   4  14        6.96        0.00     10.87 o 
 -15   4  14       34.02       37.17     18.56 o 
 -14   4  14       11.71       17.65     29.30 o 
 -13   4  14       35.01       23.40     26.05 o 
 -12   4  14      319.35      312.35     35.72 o 
 -11   4  14      588.42      501.82     33.63 o 
 -10   4  14      568.18      517.38     66.65 o 
  -9   4  14      874.48      815.50     22.57 o 
  -8   4  14      151.05      179.77     28.84 o 
  -7   4  14      364.66      377.90     40.78 o 
  -6   4  14       12.06       24.89     33.42 o 
  -5   4  14      207.05      190.51     48.51 o 
  -4   4  14      789.60      772.18     58.33 o 
  -3   4  14      309.86      329.99     29.95 o 
  -2   4  14      167.89      172.39     41.68 o 
  -1   4  14     1570.48     1529.61     63.58 o 
   0   4  14        1.16        0.00     56.09 o 
   1   4  14      333.70      460.50     82.23 o 
   2   4  14      535.90      518.50     52.01 o 
   3   4  14       15.83       15.20     11.79 o 
   4   4  14      972.80     1004.39     39.11 o 
   5   4  14      420.86      399.10     18.44 o 
   6   4  14       77.98      126.87     32.82 o 
   7   4  14      217.41      229.15     39.01 o 
 -19   5  14        2.46        0.00      6.56 o 
 -18   5  14       94.97      103.80     47.47 o 
 -17   5  14      128.96      205.39     57.22 o 
 -16   5  14     1256.64     1133.82     91.54 o 
 -15   5  14      209.06      228.59     24.07 o 
 -14   5  14       79.79      146.31     37.48 o 
 -13   5  14       48.72       55.57     18.47 o 
 -12   5  14      421.15      406.89     25.20 o 
 -11   5  14       48.67       35.38     11.64 o 
 -10   5  14       91.41      101.92     36.53 o 
  -9   5  14       25.64       21.69     31.24 o 
  -8   5  14       70.49       76.56     18.69 o 
  -7   5  14      217.19      229.01     17.57 o 
  -6   5  14     1324.78     1375.49     37.56 o 
  -5   5  14      556.71      498.90     26.96 o 
  -4   5  14     1246.44     1220.54     93.02 o 
  -3   5  14       11.32       13.28     10.26 o 
  -2   5  14        8.55       19.14     32.08 o 
  -1   5  14       16.65       16.36     70.78 o 
   0   5  14      429.92      424.52     22.14 o 
   1   5  14      246.56      339.28     44.70 o 
   2   5  14      581.37      510.96     23.78 o 
   3   5  14      190.72      164.89      2.83 o 
   4   5  14       74.57      114.95     59.19 o 
   5   5  14       11.46       19.50     23.52 o 
   6   5  14      239.89      209.88     20.25 o 
 -18   6  14       43.99       51.96     19.59 o 
 -17   6  14      163.73      225.38     18.04 o 
 -16   6  14       24.14       84.86     40.49 o 
 -15   6  14       31.02       30.94     24.50 o 
 -14   6  14      341.79      407.06     40.54 o 
 -13   6  14       17.34       16.66     11.89 o 
 -12   6  14     1141.28     1127.50     55.72 o 
 -11   6  14      102.21       91.46     13.01 o 
 -10   6  14      919.83     1003.44     82.36 o 
  -9   6  14      102.18      105.81     14.14 o 
  -8   6  14     1245.59     1261.70     32.77 o 
  -7   6  14       56.72       79.38     62.15 o 
  -6   6  14      638.20      631.60     22.64 o 
  -5   6  14       13.50       16.08     70.53 o 
  -4   6  14        3.33        0.00     10.85 o 
  -3   6  14       39.04       54.95     53.38 o 
  -2   6  14       31.71       28.48      5.89 o 
  -1   6  14      271.11      334.62     36.45 o 
   0   6  14       13.55       17.94     55.59 o 
   1   6  14        5.27       12.98     10.99 o 
   2   6  14       75.69       92.31     68.53 o 
   3   6  14       87.29      106.11     32.50 o 
   4   6  14        6.83        0.00     15.42 o 
   5   6  14       41.52       42.38     20.92 o 
 -17   7  14      142.83      218.39     52.93 o 
 -16   7  14       30.60       50.71     32.34 o 
 -15   7  14       27.66       19.78     15.52 o 
 -14   7  14      548.05      510.96     23.80 o 
 -13   7  14        0.52        0.07     29.81 o 
 -12   7  14      477.98      389.50     28.47 o 
 -11   7  14      101.24      115.48     27.62 o 
 -10   7  14        1.58       13.42     30.76 o 
  -9   7  14      140.50      231.83     40.21 o 
  -8   7  14      295.60      313.83     66.64 o 
  -7   7  14       35.21       25.95     17.23 o 
  -6   7  14      126.73      121.53      5.53 o 
  -5   7  14      406.50      362.83     58.75 o 
  -4   7  14       78.38       94.26     56.75 o 
  -3   7  14      294.86      369.23     35.72 o 
  -2   7  14      265.85      226.72     10.13 o 
  -1   7  14        1.34        0.00      7.77 o 
   0   7  14      158.52      179.85      6.90 o 
   1   7  14      228.22      228.16     16.68 o 
   2   7  14       38.51       49.41     72.45 o 
   3   7  14        7.26        0.37     73.66 o 
   4   7  14      103.90      120.32     17.07 o 
 -15   8  14       45.33       38.29     13.02 o 
 -14   8  14       70.87       92.27     30.95 o 
 -13   8  14      150.81      153.77     50.01 o 
 -12   8  14        3.61        0.00     14.96 o 
 -11   8  14      525.20      567.32     36.57 o 
 -10   8  14        8.51        5.17     41.99 o 
  -9   8  14      295.26      356.21     45.88 o 
  -8   8  14      295.46      263.47     15.31 o 
  -7   8  14      198.39      156.44     23.67 o 
  -6   8  14      270.87      429.43     77.36 o 
  -5   8  14       12.96        5.05     26.58 o 
  -4   8  14      120.45      111.03     31.12 o 
  -3   8  14       86.23      139.61     70.74 o 
  -2   8  14        9.50       24.26     47.33 o 
  -1   8  14       64.82       76.87     35.09 o 
   0   8  14      268.40      346.05     74.17 o 
   1   8  14      201.73      201.85     19.66 o 
   2   8  14       18.30       15.44     66.86 o 
 -13   9  14      370.55      334.65     28.79 o 
 -12   9  14       53.14       84.64     59.38 o 
 -11   9  14       77.50      151.41     31.21 o 
 -10   9  14        2.96        3.60     34.33 o 
  -9   9  14      232.77      204.79     15.90 o 
  -8   9  14      123.11      119.58     76.37 o 
  -7   9  14      289.73      291.46     28.54 o 
  -6   9  14       16.47       27.20     14.57 o 
  -5   9  14       64.19       85.68     64.66 o 
  -4   9  14      194.03      275.34     36.15 o 
  -3   9  14      297.88      306.86     17.78 o 
  -2   9  14      229.09      269.97     34.62 o 
  -1   9  14      159.48      167.54      7.29 o 
   0   9  14        8.99        5.84     40.61 o 
  -9  10  14       10.23       11.15     15.73 o 
  -8  10  14      131.44      121.99     79.83 o 
  -7  10  14       27.33       43.32     57.82 o 
  -6  10  14      133.46      113.45     39.68 o 
  -5  10  14       56.78       69.18     74.80 o 
  -4  10  14       26.97       33.38     47.75 o 
 -21   0  15       35.58      155.42     80.06 o 
 -19   0  15     1434.12     1311.87    109.73 o 
 -17   0  15     1289.31     1212.97    116.33 o 
 -15   0  15      112.22      202.52    109.26 o 
 -13   0  15       20.20       29.44     71.59 o 
 -11   0  15      129.35      136.34      4.24 o 
  -9   0  15     1106.45     1074.74     20.25 o 
  -7   0  15     1673.27     2055.29     90.43 o 
  -5   0  15       13.12       30.50     42.45 o 
  -3   0  15      524.28      454.47     40.27 o 
  -1   0  15     2011.63     2202.09     57.22 o 
   1   0  15      147.85      178.46     17.45 o 
   3   0  15     1028.29     1089.34     71.59 o 
   5   0  15       54.39       54.40    113.50 o 
   7   0  15       65.16       99.14    115.62 o 
 -21   1  15      253.00      295.65     38.46 o 
 -20   1  15       52.65       48.48     14.72 o 
 -19   1  15       22.81        6.59     11.45 o 
 -18   1  15       17.54        8.21     19.71 o 
 -17   1  15       59.13      100.51     31.55 o 
 -16   1  15        4.43        0.00      4.47 o 
 -15   1  15      237.87      242.78     59.93 o 
 -14   1  15      431.60      460.13     43.70 o 
 -13   1  15     1066.00      965.50     61.30 o 
 -12   1  15     1084.89     1251.07     43.19 o 
 -11   1  15     3450.92     3079.30     54.75 o 
 -10   1  15        1.67        9.77     13.61 o 
  -9   1  15      505.29      606.85     66.58 o 
  -8   1  15       18.06       13.20     28.52 o 
  -7   1  15        3.39        0.00     36.32 o 
  -6   1  15      661.87      614.23     20.51 o 
  -5   1  15      278.28      276.57     23.09 o 
  -4   1  15      206.77      225.11     22.15 o 
  -3   1  15      280.72      300.67     54.88 o 
  -2   1  15      852.14      858.02     38.85 o 
  -1   1  15      862.85      907.88     19.28 o 
   0   1  15      203.07      210.56     38.28 o 
   1   1  15      204.80      242.95     12.89 o 
   2   1  15       14.96       32.21     55.13 o 
   3   1  15       28.28       34.22     20.03 o 
   4   1  15      136.69      100.79     19.78 o 
   5   1  15      714.04      669.68     10.60 o 
   6   1  15      301.90      291.03     51.71 o 
   7   1  15      196.96      219.52     22.64 o 
 -21   2  15        6.27        4.66     13.20 o 
 -20   2  15      226.13      297.64     55.86 o 
 -19   2  15        1.00        0.00     11.30 o 
 -18   2  15      695.74      609.48     46.04 o 
 -17   2  15        1.60       25.76     66.73 o 
 -16   2  15      287.30      390.80     73.15 o 
 -15   2  15       19.18       22.74     44.18 o 
 -14   2  15       90.20      153.42     65.52 o 
 -13   2  15      430.36      492.51     49.37 o 
 -12   2  15       29.99       32.23     10.26 o 
 -11   2  15       28.81       36.75     74.51 o 
 -10   2  15       28.68       38.69     31.22 o 
  -9   2  15      346.30      436.32     38.19 o 
  -8   2  15      320.86      332.64     33.27 o 
  -7   2  15       66.84       52.89     13.51 o 
  -6   2  15      225.43      248.58     42.59 o 
  -5   2  15      226.20      273.97     13.80 o 
  -4   2  15       19.69       19.42     19.18 o 
  -3   2  15     1264.32     1240.87     51.09 o 
  -2   2  15      446.10      424.12     26.97 o 
  -1   2  15      240.11      221.00      9.06 o 
   0   2  15      299.12      341.33     35.16 o 
   1   2  15       20.51       15.62     38.25 o 
   2   2  15        3.26        0.00     33.37 o 
   3   2  15        9.63        9.17      5.03 o 
   4   2  15       14.23       18.53     16.68 o 
   5   2  15       14.64       22.53     17.34 o 
   6   2  15      106.47      132.80     57.55 o 
 -20   3  15       53.33       47.55     10.52 o 
 -19   3  15       89.97      217.20     58.49 o 
 -18   3  15       26.26       38.62     90.50 o 
 -17   3  15      500.05      444.42     23.93 o 
 -16   3  15       19.46       20.69      7.05 o 
 -15   3  15      150.91      165.26     33.31 o 
 -14   3  15      184.08      236.24     26.49 o 
 -13   3  15      106.07      175.64     15.84 o 
 -12   3  15      767.14      744.14     45.18 o 
 -11   3  15      100.77      176.45     26.56 o 
 -10   3  15     1149.39     1161.43     66.06 o 
  -9   3  15      712.95      683.18     34.73 o 
  -8   3  15       65.02       62.85     47.55 o 
  -7   3  15      175.06      188.75     19.40 o 
  -6   3  15      295.18      327.35     36.85 o 
  -5   3  15      262.36      360.73     36.07 o 
  -4   3  15     1116.20     1113.95     15.57 o 
  -3   3  15      231.23      387.65     80.26 o 
  -2   3  15       65.51       48.79      2.83 o 
  -1   3  15      239.57      252.84     27.69 o 
   0   3  15      728.14      776.06     67.72 o 
   1   3  15      192.91      302.48     41.27 o 
   2   3  15      715.45      656.04     27.08 o 
   3   3  15      109.43      108.65     12.74 o 
   4   3  15      253.44      244.29     39.22 o 
   5   3  15       55.51       64.10     26.38 o 
   6   3  15      118.96      126.17     54.70 o 
 -20   4  15      153.42      242.99     47.94 o 
 -19   4  15       64.24      109.36     49.08 o 
 -18   4  15      177.92      266.89     49.39 o 
 -17   4  15      302.42      272.29     34.56 o 
 -16   4  15      800.21      919.19     60.00 o 
 -15   4  15      425.18      374.63     52.04 o 
 -14   4  15      326.93      280.40     53.02 o 
 -13   4  15        0.20        0.00     22.88 o 
 -12   4  15       47.56       57.35     17.88 o 
 -11   4  15       23.81       21.79     29.73 o 
 -10   4  15        3.07        0.00      5.79 o 
  -9   4  15      385.52      489.12     49.77 o 
  -8   4  15      116.49      139.54     27.91 o 
  -7   4  15       87.69       76.19     14.51 o 
  -6   4  15     1361.66     1333.42     48.04 o 
  -5   4  15     1700.05     1597.19     77.62 o 
  -4   4  15      696.30      666.08     20.83 o 
  -3   4  15      889.72     1005.45     94.55 o 
  -2   4  15       19.14       22.22     22.14 o 
  -1   4  15      469.06      400.22     23.38 o 
   0   4  15      497.03      550.89     33.29 o 
   1   4  15      354.13      332.82     53.57 o 
   2   4  15      623.59      727.93     70.64 o 
   3   4  15        0.06       11.42     52.53 o 
   4   4  15       88.64      126.29     59.63 o 
   5   4  15      215.41      193.42     10.25 o 
   6   4  15       49.97       38.33     34.06 o 
 -19   5  15        9.42       28.68     25.13 o 
 -18   5  15       27.34       36.90     25.55 o 
 -17   5  15       12.57       30.55     19.55 o 
 -16   5  15        6.57        2.78     18.46 o 
 -15   5  15      155.64      189.04     41.28 o 
 -14   5  15       37.10       19.56      7.38 o 
 -13   5  15      210.85      213.52     18.06 o 
 -12   5  15       76.05      149.82     35.78 o 
 -11   5  15      125.33      174.97     46.34 o 
 -10   5  15        7.32        0.75     12.18 o 
  -9   5  15     2486.55     2268.54     64.91 o 
  -8   5  15       50.54       72.48     47.65 o 
  -7   5  15     1062.50     1186.05    160.65 o 
  -6   5  15       65.47       66.91     11.14 o 
  -5   5  15      436.99      475.73     48.44 o 
  -4   5  15      135.30      191.16     41.78 o 
  -3   5  15      170.22      177.63     37.25 o 
  -2   5  15       46.01       54.05     52.72 o 
  -1   5  15       95.99       81.27      9.07 o 
   0   5  15       33.06       23.99     20.84 o 
   1   5  15     1305.38     1329.40     78.89 o 
   2   5  15        2.83        0.00      2.79 o 
   3   5  15      870.16      788.63      5.65 o 
   4   5  15      171.08      219.40     50.16 o 
   5   5  15       17.07       15.46     52.82 o 
 -18   6  15        0.22        0.92     26.53 o 
 -17   6  15      187.09      236.42     18.11 o 
 -16   6  15       16.94        9.36     16.73 o 
 -15   6  15      755.39      667.42     90.80 o 
 -14   6  15        2.00        0.00     24.91 o 
 -13   6  15        4.70        0.25      8.10 o 
 -12   6  15       72.22       69.03     15.08 o 
 -11   6  15      278.85      287.54     26.71 o 
 -10   6  15        1.08        2.06     28.82 o 
  -9   6  15      113.97      138.93     23.72 o 
  -8   6  15      374.50      332.04     26.96 o 
  -7   6  15      500.64      489.30     32.23 o 
  -6   6  15       17.80       32.22     47.64 o 
  -5   6  15      728.28      809.86     86.11 o 
  -4   6  15      591.29      542.51     41.40 o 
  -3   6  15       12.64       49.50     22.02 o 
  -2   6  15       53.68       53.94     48.47 o 
  -1   6  15        3.60        0.00     25.31 o 
   0   6  15        1.33        0.00     19.20 o 
   1   6  15      198.25      297.82     50.54 o 
   2   6  15       54.54       41.01     14.25 o 
   3   6  15       30.25       20.54     35.36 o 
   4   6  15       18.43       12.49     18.49 o 
 -16   7  15       55.78       55.81     13.38 o 
 -15   7  15       96.76       94.30     32.87 o 
 -14   7  15        0.91        0.00     10.75 o 
 -13   7  15     1004.82      889.73    203.85 o 
 -12   7  15      103.49      125.61     20.85 o 
 -11   7  15      318.88      292.30     16.64 o 
 -10   7  15      726.55      654.74     20.54 o 
  -9   7  15       10.75       19.99     46.47 o 
  -8   7  15      437.96      448.41     54.26 o 
  -7   7  15      251.81      297.90     28.05 o 
  -6   7  15       30.91       27.80     24.36 o 
  -5   7  15      130.32      126.71     57.34 o 
  -4   7  15        4.34        0.10     75.39 o 
  -3   7  15       30.14       31.08      9.42 o 
  -2   7  15       24.30       39.78     25.33 o 
  -1   7  15       17.01       45.33     54.40 o 
   0   7  15       99.76       99.93     28.65 o 
   1   7  15       17.72       23.14     33.94 o 
   2   7  15      248.58      313.05     58.52 o 
 -15   8  15       91.52      129.42     33.77 o 
 -14   8  15       83.67      136.36     19.28 o 
 -13   8  15        2.37        0.00      3.99 o 
 -12   8  15       28.69       16.48      9.30 o 
 -11   8  15        2.24       15.12     71.90 o 
 -10   8  15       43.00       62.38     49.78 o 
  -9   8  15        2.24        0.00     36.01 o 
  -8   8  15      380.27      315.79     25.55 o 
  -7   8  15      165.58      178.82     34.62 o 
  -6   8  15      369.44      348.96     20.30 o 
  -5   8  15      131.72      138.11     58.93 o 
  -4   8  15      237.08      287.38     49.69 o 
  -3   8  15        0.21        0.00     30.32 o 
  -2   8  15      854.55      855.38     57.26 o 
  -1   8  15      136.26      146.22     90.41 o 
   0   8  15      130.01      166.93     31.55 o 
   1   8  15      232.35      398.91     83.92 o 
 -12   9  15      362.93      383.86     55.22 o 
 -11   9  15      141.25      184.58     39.16 o 
 -10   9  15       20.28        1.33     70.00 o 
  -9   9  15       12.21        6.71     48.93 o 
  -8   9  15       39.18       32.93     45.24 o 
  -7   9  15      105.75      116.07     24.18 o 
  -6   9  15      468.89      406.47     24.49 o 
  -5   9  15        0.80        0.00      2.33 o 
  -4   9  15       32.29       31.50     31.68 o 
  -3   9  15        0.24        0.00     25.96 o 
  -2   9  15      173.26      242.14     40.80 o 
 -20   0  16        4.37        0.00     21.90 o 
 -18   0  16      215.95      247.26     33.91 o 
 -16   0  16      119.87      115.86     18.60 o 
 -14   0  16        2.19        0.00     99.37 o 
 -12   0  16      684.19      940.05     75.59 o 
 -10   0  16     2237.59     2161.02    127.63 o 
  -8   0  16       91.41      122.22     83.83 o 
  -6   0  16     1028.04      975.84     12.01 o 
  -4   0  16      930.10      852.07     29.32 o 
  -2   0  16      204.27      209.84     34.33 o 
   0   0  16      532.72      606.22     53.24 o 
   2   0  16      102.03      103.14     59.11 o 
   4   0  16      440.85      458.72     83.13 o 
   6   0  16      387.25      407.15     30.38 o 
 -20   1  16      143.51      192.15     34.17 o 
 -19   1  16      143.51      209.16     26.14 o 
 -18   1  16     1079.83     1210.30     33.96 o 
 -17   1  16      460.55      532.43     73.65 o 
 -16   1  16      185.39      280.50     61.82 o 
 -15   1  16        0.75       24.19     43.05 o 
 -14   1  16       70.46       64.11     25.39 o 
 -13   1  16      154.84      208.76     33.74 o 
 -12   1  16       11.58       14.77     15.60 o 
 -11   1  16       56.93       60.18     18.13 o 
 -10   1  16       41.32       31.71      5.53 o 
  -9   1  16      429.14      493.46     36.61 o 
  -8   1  16      109.22      114.93     53.35 o 
  -7   1  16     1442.47     1412.35    144.23 o 
  -6   1  16      880.01      927.13    165.78 o 
  -5   1  16      486.33      465.36     26.80 o 
  -4   1  16     1466.57     1596.94     48.31 o 
  -3   1  16       60.42       54.31     21.98 o 
  -2   1  16     1149.21     1151.44    112.46 o 
  -1   1  16      221.41      191.14     48.66 o 
   0   1  16      901.55      902.10    107.68 o 
   1   1  16      437.25      442.94     23.59 o 
   2   1  16       62.23       53.98      4.43 o 
   3   1  16       36.31       45.35     52.25 o 
   4   1  16        0.09        0.00      7.95 o 
   5   1  16      137.53      156.97     63.70 o 
 -20   2  16      146.57      230.52     44.51 o 
 -19   2  16       24.63       11.74     17.90 o 
 -18   2  16       23.05       27.32     59.01 o 
 -17   2  16       41.93      128.81     56.24 o 
 -16   2  16      108.18      121.61     30.85 o 
 -15   2  16      113.21      177.34     45.80 o 
 -14   2  16      335.55      352.97     65.11 o 
 -13   2  16      677.96      595.94     11.21 o 
 -12   2  16      242.26      260.90     58.86 o 
 -11   2  16     1275.80     1253.95     78.77 o 
 -10   2  16      198.33      198.41     17.45 o 
  -9   2  16      138.56      136.49     34.71 o 
  -8   2  16        6.70        2.69     13.20 o 
  -7   2  16      151.87      228.17     39.96 o 
  -6   2  16        4.78        0.00      1.65 o 
  -5   2  16      667.05      789.66     77.63 o 
  -4   2  16      493.22      446.01      7.82 o 
  -3   2  16       87.00      116.86     58.15 o 
  -2   2  16      571.30      609.41     21.75 o 
  -1   2  16      192.70      191.64     64.64 o 
   0   2  16       36.45       30.86      7.68 o 
   1   2  16      550.40      595.70     38.65 o 
   2   2  16        1.34        3.38     14.76 o 
   3   2  16      725.23      693.10     39.69 o 
   4   2  16      211.12      281.64     37.63 o 
   5   2  16      366.05      311.39     28.85 o 
 -20   3  16       13.72       15.33     25.79 o 
 -19   3  16      260.81      245.21     25.48 o 
 -18   3  16        1.27       12.88     22.46 o 
 -17   3  16      484.98      451.57     25.55 o 
 -16   3  16       16.38       11.06     21.66 o 
 -15   3  16       58.45       53.98     20.80 o 
 -14   3  16      138.36      189.16     18.96 o 
 -13   3  16        3.24       18.18     17.58 o 
 -12   3  16      145.26      208.31     54.40 o 
 -11   3  16       28.45       19.96     19.02 o 
 -10   3  16      342.21      415.05     46.07 o 
  -9   3  16       17.39       61.66     24.19 o 
  -8   3  16        0.72        7.58      9.65 o 
  -7   3  16        8.34        9.76     44.61 o 
  -6   3  16      874.96      839.31     49.11 o 
  -5   3  16      244.44      320.90     43.20 o 
  -4   3  16        2.65       10.29     24.38 o 
  -3   3  16     1973.84     2253.37     67.24 o 
  -2   3  16        7.78        0.00     11.31 o 
  -1   3  16      358.61      368.25     30.14 o 
   0   3  16      570.49      632.23     60.46 o 
   1   3  16      233.16      362.40     57.09 o 
   2   3  16        6.37        0.00     35.23 o 
   3   3  16       60.86       94.72     56.28 o 
   4   3  16      308.66      400.13     47.41 o 
   5   3  16       19.42       12.55     14.91 o 
 -19   4  16       56.05       99.13     84.69 o 
 -18   4  16       56.44       72.41      9.12 o 
 -17   4  16       52.77       68.53     28.52 o 
 -16   4  16        3.69        3.70      4.86 o 
 -15   4  16      183.99      219.38     38.21 o 
 -14   4  16      756.44      792.59     84.02 o 
 -13   4  16      100.64      231.36     46.28 o 
 -12   4  16      434.08      378.92     12.04 o 
 -11   4  16        3.03        0.00      2.34 o 
 -10   4  16       83.96      117.47     20.40 o 
  -9   4  16       12.24       24.01     26.26 o 
  -8   4  16      216.45      188.87     18.15 o 
  -7   4  16      166.11      156.83     27.59 o 
  -6   4  16       23.36       36.58     57.74 o 
  -5   4  16       64.60       56.93      7.89 o 
  -4   4  16       20.48       19.15     71.65 o 
  -3   4  16        6.58       30.57     29.76 o 
  -2   4  16        9.80        5.79      3.88 o 
  -1   4  16       33.62       34.84     11.54 o 
   0   4  16      225.73      220.05     50.04 o 
   1   4  16       87.74      101.83     58.09 o 
   2   4  16      441.40      500.73     54.00 o 
   3   4  16      324.08      441.46     53.53 o 
   4   4  16       77.17       67.58     66.45 o 
 -18   5  16      129.67      119.47     12.29 o 
 -17   5  16       12.79       28.89     47.29 o 
 -16   5  16      171.17      199.71     35.46 o 
 -15   5  16       79.16      175.00     31.45 o 
 -14   5  16      464.61      405.18     26.83 o 
 -13   5  16        1.70        0.00      9.47 o 
 -12   5  16        7.75        0.00     12.73 o 
 -11   5  16       77.78       54.16     28.17 o 
 -10   5  16      487.47      455.54     29.11 o 
  -9   5  16       27.42       43.43     55.50 o 
  -8   5  16       40.76       26.83     12.99 o 
  -7   5  16        4.76        2.48     22.73 o 
  -6   5  16       96.27      154.15     28.19 o 
  -5   5  16       18.28       35.52     53.80 o 
  -4   5  16     1201.28     1062.29     82.42 o 
  -3   5  16       34.46       38.94     77.81 o 
  -2   5  16       69.09      165.77     43.56 o 
  -1   5  16       12.81       21.73     53.69 o 
   0   5  16       98.61      123.03     80.28 o 
   1   5  16        2.14        0.00     29.08 o 
   2   5  16      128.64      134.61     60.55 o 
   3   5  16        0.15        0.00     54.28 o 
 -17   6  16        7.58       18.15     12.86 o 
 -16   6  16       68.10       66.79     14.91 o 
 -15   6  16       13.75       40.36     28.41 o 
 -14   6  16      443.62      407.80     22.30 o 
 -13   6  16       97.41       66.73     15.35 o 
 -12   6  16      602.98      601.79     83.45 o 
 -11   6  16      119.85      223.83     44.17 o 
 -10   6  16      497.13      419.67     14.31 o 
  -9   6  16      229.53      291.20     46.87 o 
  -8   6  16      506.19      493.40     53.45 o 
  -7   6  16       82.05      117.15     42.74 o 
  -6   6  16      423.55      406.89     38.85 o 
  -5   6  16      182.11      276.49     60.31 o 
  -4   6  16        0.02        0.00     46.18 o 
  -3   6  16       45.62       65.10     42.03 o 
  -2   6  16      131.41      176.30     34.50 o 
  -1   6  16        9.01       12.27     25.00 o 
   0   6  16      150.84      177.97     43.60 o 
   1   6  16        4.23       12.28     14.13 o 
   2   6  16      226.98      251.06     14.25 o 
 -16   7  16      275.57      280.12     28.28 o 
 -15   7  16       94.38      152.13     17.60 o 
 -14   7  16       51.31       86.98     13.76 o 
 -13   7  16      246.80      222.10     21.03 o 
 -12   7  16        8.82        3.79     15.50 o 
 -11   7  16       47.44       99.86     32.60 o 
 -10   7  16      147.63      218.99     36.73 o 
  -9   7  16      534.54      538.15     37.95 o 
  -8   7  16        8.59        6.28     34.73 o 
  -7   7  16       47.80       39.10      8.95 o 
  -6   7  16      471.48      418.34     28.47 o 
  -5   7  16      224.99      328.25     66.85 o 
  -4   7  16       55.37       45.80     24.73 o 
  -3   7  16      783.08      681.07     41.21 o 
  -2   7  16       20.08       38.67     40.97 o 
  -1   7  16       82.88       96.93     26.73 o 
   0   7  16      539.18      485.61     28.38 o 
   1   7  16       77.42       91.09     36.94 o 
 -13   8  16      139.99      192.35     39.16 o 
 -12   8  16       16.48       32.71     15.98 o 
 -11   8  16      418.92      359.57     14.75 o 
 -10   8  16       30.73       22.29     18.34 o 
  -9   8  16      125.77      205.77     31.23 o 
  -8   8  16       14.09       16.11      9.77 o 
  -7   8  16       85.51      201.56     75.18 o 
  -6   8  16       94.99       73.79     20.72 o 
  -5   8  16      113.92      115.33     38.92 o 
  -4   8  16       62.68       74.91     33.71 o 
  -3   8  16        5.02       21.31     63.96 o 
  -2   8  16        2.61       10.09     38.02 o 
  -9   9  16        8.49        0.00     19.90 o 
  -8   9  16        0.26        0.00      4.62 o 
  -7   9  16       57.09       99.17     70.64 o 
  -6   9  16       21.88       21.11     30.27 o 
 -19   0  17      664.98      833.14     71.59 o 
 -17   0  17      335.71      344.04     45.68 o 
 -15   0  17       86.48       80.30     13.42 o 
 -13   0  17        2.10        0.00     80.06 o 
 -11   0  17       34.41       28.49     56.04 o 
  -9   0  17       31.06       26.37     31.08 o 
  -7   0  17      472.73      475.44     81.01 o 
  -5   0  17     1881.28     1662.98     19.78 o 
  -3   0  17     1642.20     1609.99     45.92 o 
  -1   0  17      409.51      510.87     71.23 o 
   1   0  17       56.45       60.28     74.65 o 
   3   0  17        3.07        5.89    117.51 o 
 -20   1  17       13.40        5.32     75.16 o 
 -19   1  17       14.24       35.94     34.04 o 
 -18   1  17       91.13      107.10     42.74 o 
 -17   1  17      114.22      102.83     46.86 o 
 -16   1  17       50.57       38.29      3.45 o 
 -15   1  17        0.73        0.00     30.31 o 
 -14   1  17        6.59        2.51     35.56 o 
 -13   1  17       81.28       83.39      9.86 o 
 -12   1  17      109.36      120.34     46.63 o 
 -11   1  17     1282.25     1261.38    101.96 o 
 -10   1  17      547.60      560.87     34.72 o 
  -9   1  17      917.73      940.19     39.44 o 
  -8   1  17       35.80       27.58     11.66 o 
  -7   1  17       52.64       71.87     52.23 o 
  -6   1  17       30.46       22.33     15.66 o 
  -5   1  17      353.59      448.95     61.65 o 
  -4   1  17      447.07      444.11     60.72 o 
  -3   1  17       61.68       50.18     12.99 o 
  -2   1  17       59.24       53.76     17.09 o 
  -1   1  17      231.59      274.54     28.82 o 
   0   1  17      290.45      286.66     39.33 o 
   1   1  17      260.77      351.81     41.18 o 
   2   1  17        0.80        0.00     24.57 o 
   3   1  17       46.23      102.03     58.34 o 
   4   1  17       10.20       30.68     33.51 o 
 -20   2  17       96.21      173.47     31.93 o 
 -19   2  17      156.90      203.10     47.33 o 
 -18   2  17      121.23      171.98     49.84 o 
 -17   2  17        8.48        0.00     21.80 o 
 -16   2  17      165.71      189.15     61.93 o 
 -15   2  17      263.20      261.31      5.60 o 
 -14   2  17       37.17       81.20     40.03 o 
 -13   2  17        1.16        0.00     28.78 o 
 -12   2  17       62.87       86.05     23.90 o 
 -11   2  17      380.69      451.48     76.71 o 
 -10   2  17      227.17      237.42     32.85 o 
  -9   2  17      144.91      203.77     65.80 o 
  -8   2  17      113.38      115.09      9.65 o 
  -7   2  17      158.35      139.58     30.49 o 
  -6   2  17      492.55      481.86     33.06 o 
  -5   2  17        2.37        1.09     19.01 o 
  -4   2  17      241.90      280.00     24.20 o 
  -3   2  17      896.80      916.18     36.04 o 
  -2   2  17      181.14      170.63     27.14 o 
  -1   2  17      394.91      385.37     18.37 o 
   0   2  17       52.65       45.28     43.66 o 
   1   2  17      167.49      150.83     10.71 o 
   2   2  17      117.33      116.47     70.89 o 
   3   2  17        0.87        1.26     51.83 o 
   4   2  17       29.69       22.43     68.56 o 
 -19   3  17       14.36       37.81     43.13 o 
 -18   3  17       45.26       51.95     27.93 o 
 -17   3  17        9.31        5.69     43.67 o 
 -16   3  17        6.55        0.00      1.65 o 
 -15   3  17        2.00        0.00     29.12 o 
 -14   3  17      297.41      252.54     27.55 o 
 -13   3  17       12.83        9.51      2.88 o 
 -12   3  17      300.46      321.43     21.56 o 
 -11   3  17        0.66        2.57     77.13 o 
 -10   3  17       72.40      111.92     28.72 o 
  -9   3  17        2.32        3.06     25.56 o 
  -8   3  17     1371.67     1305.42     78.45 o 
  -7   3  17        0.06        0.00      8.17 o 
  -6   3  17      746.23      737.80     32.38 o 
  -5   3  17        5.40        0.00     74.51 o 
  -4   3  17        0.92        0.00     27.90 o 
  -3   3  17        0.12        0.00      7.98 o 
  -2   3  17        3.19        9.62     37.59 o 
  -1   3  17        0.33       13.64     41.99 o 
   0   3  17      218.50      201.20     60.75 o 
   1   3  17       41.82       35.64     11.75 o 
   2   3  17      388.10      407.25     35.95 o 
   3   3  17        1.36       17.51     40.95 o 
 -18   4  17      314.76      234.82     31.20 o 
 -17   4  17       10.61       48.54     72.98 o 
 -16   4  17      123.63      169.58     34.62 o 
 -15   4  17      213.13      257.03     36.46 o 
 -14   4  17       23.33       37.86     31.76 o 
 -13   4  17       35.17      106.54     62.52 o 
 -12   4  17      482.59      496.72     69.61 o 
 -11   4  17      145.40      146.26     24.14 o 
 -10   4  17      101.70      254.34     61.66 o 
  -9   4  17      104.79      107.18     11.49 o 
  -8   4  17      104.30      186.67     52.65 o 
  -7   4  17      166.34      182.13     60.08 o 
  -6   4  17       11.83       17.71     18.60 o 
  -5   4  17      291.16      262.80     87.48 o 
  -4   4  17      119.75      177.76     27.43 o 
  -3   4  17       95.64       75.83     32.50 o 
  -2   4  17      754.52      673.41     47.45 o 
  -1   4  17      175.30      174.97     36.65 o 
   0   4  17      170.71      249.05     34.97 o 
   1   4  17      268.72      258.30     35.53 o 
   2   4  17       41.84       42.83     48.90 o 
   3   4  17        1.45       18.83     65.40 o 
 -18   5  17       39.58       82.86     79.57 o 
 -17   5  17       15.33       11.99     11.49 o 
 -16   5  17       77.76       62.88     32.58 o 
 -15   5  17      364.57      360.45     30.60 o 
 -14   5  17       70.65      108.56     29.55 o 
 -13   5  17      482.68      450.39     54.80 o 
 -12   5  17        3.62        0.00     21.14 o 
 -11   5  17       50.36       51.94     24.42 o 
 -10   5  17       87.98      154.40     64.16 o 
  -9   5  17      165.21      203.24     46.78 o 
  -8   5  17       82.45      144.42     52.04 o 
  -7   5  17     1617.88     1758.46     64.48 o 
  -6   5  17       20.55        6.91     21.90 o 
  -5   5  17       47.77       65.40     33.29 o 
  -4   5  17       21.38       10.83      0.47 o 
  -3   5  17      438.52      412.22     52.87 o 
  -2   5  17       17.65       14.78     33.54 o 
  -1   5  17        0.24        7.40     18.58 o 
   0   5  17       32.80       18.12     18.84 o 
   1   5  17        4.95        0.00     42.92 o 
   2   5  17        9.15       10.32     37.45 o 
 -16   6  17       70.18      116.68     15.73 o 
 -15   6  17      341.71      273.02     36.94 o 
 -14   6  17        0.08        0.00     46.17 o 
 -13   6  17        9.61        0.00      8.01 o 
 -12   6  17       94.63       71.44     10.30 o 
 -11   6  17      143.46      133.91     23.72 o 
 -10   6  17       91.98      107.42     77.48 o 
  -9   6  17      134.05      165.13     25.74 o 
  -8   6  17      338.59      384.88     29.13 o 
  -7   6  17      378.98      450.90     52.20 o 
  -6   6  17        4.82        9.21     22.46 o 
  -5   6  17      150.47      181.53     82.65 o 
  -4   6  17       81.91       87.29     23.04 o 
  -3   6  17       91.34       89.59     51.81 o 
  -2   6  17      264.90      270.51     12.17 o 
  -1   6  17      367.09      405.93     34.28 o 
   0   6  17       10.84       20.85     31.55 o 
 -14   7  17      303.71      337.36     31.94 o 
 -13   7  17       45.79       63.82     49.48 o 
 -12   7  17       80.47       62.14     20.64 o 
 -11   7  17        9.46       19.22     76.06 o 
 -10   7  17       10.48       20.82     32.63 o 
  -9   7  17      206.90      254.06     33.62 o 
  -8   7  17      139.70      172.55     56.63 o 
  -7   7  17      185.53      179.72     27.32 o 
  -6   7  17       10.45       10.79     17.66 o 
  -5   7  17       10.65       28.60     26.75 o 
  -4   7  17       39.05       25.64     27.20 o 
  -3   7  17        4.35        0.00     13.43 o 
  -2   7  17        0.88        6.63     73.04 o 
  -1   7  17        4.43       18.55     36.54 o 
 -12   8  17       22.76       26.44     14.16 o 
 -11   8  17      120.73      111.60     52.75 o 
 -10   8  17       25.45       37.15     40.29 o 
  -9   8  17       60.31       59.92     55.89 o 
  -8   8  17       27.60       60.88      8.24 o 
  -7   8  17       23.61       53.25     58.19 o 
  -6   8  17      194.90      201.05     46.51 o 
  -5   8  17      299.95      309.70     22.87 o 
  -4   8  17      272.45      332.79     50.41 o 
 -18   0  18        6.76       29.67     78.18 o 
 -16   0  18      188.83      182.03     31.55 o 
 -14   0  18       97.61      157.07     34.38 o 
 -12   0  18      277.80      227.95     88.54 o 
 -10   0  18     1136.30     1082.51     60.28 o 
  -8   0  18      318.45      322.14     64.99 o 
  -6   0  18       15.18       28.49     74.65 o 
  -4   0  18      323.55      360.76     17.66 o 
  -2   0  18       18.19       22.84     16.72 o 
   0   0  18       81.28       82.42     80.30 o 
   2   0  18      178.66      171.90      6.36 o 
 -19   1  18        1.12        0.00     11.69 o 
 -18   1  18      177.48      266.44     53.60 o 
 -17   1  18       14.13        5.80     25.80 o 
 -16   1  18        2.09       11.47     27.71 o 
 -15   1  18      230.96      251.01     31.48 o 
 -14   1  18       41.34       28.14     59.28 o 
 -13   1  18      224.02      277.41     37.21 o 
 -12   1  18      216.75      201.86     45.60 o 
 -11   1  18       74.80       65.21     13.40 o 
 -10   1  18        1.39        0.00      2.80 o 
  -9   1  18        7.10        5.99      7.73 o 
  -8   1  18      361.68      363.17     25.79 o 
  -7   1  18       71.68       68.97     64.98 o 
  -6   1  18      448.65      439.29     29.58 o 
  -5   1  18      559.47      579.57     50.98 o 
  -4   1  18     1104.62      975.30     59.11 o 
  -3   1  18      660.48      591.84     28.35 o 
  -2   1  18      478.88      428.74     20.72 o 
  -1   1  18      165.60      281.93     50.00 o 
   0   1  18       34.24       50.04     88.92 o 
   1   1  18        3.03        0.00     27.32 o 
   2   1  18       24.52       17.19     50.63 o 
 -19   2  18       10.86       10.81     66.02 o 
 -18   2  18       17.21        8.49     38.82 o 
 -17   2  18       46.76       40.06     17.41 o 
 -16   2  18        3.87        4.48     62.54 o 
 -15   2  18      228.70      204.77     20.60 o 
 -14   2  18        0.90        0.00     27.65 o 
 -13   2  18       50.26       32.31      9.73 o 
 -12   2  18      606.07      627.72     39.02 o 
 -11   2  18      530.09      516.89    200.40 o 
 -10   2  18       29.13       42.31     44.32 o 
  -9   2  18     1299.09     1381.22    138.11 o 
  -8   2  18       10.91       39.79     45.00 o 
  -7   2  18      600.40      661.93     62.87 o 
  -6   2  18      453.83      437.80     13.54 o 
  -5   2  18       39.74       48.79     47.82 o 
  -4   2  18      209.73      227.88     62.94 o 
  -3   2  18       39.34       53.41     57.37 o 
  -2   2  18        0.76        6.25     20.23 o 
  -1   2  18       12.32        1.64     21.25 o 
   0   2  18       55.01       63.13     21.68 o 
   1   2  18      260.23      241.16     30.32 o 
   2   2  18        8.45        7.54     83.36 o 
 -18   3  18      104.83       88.21     44.62 o 
 -17   3  18       93.69      243.93     66.91 o 
 -16   3  18       63.07      130.94     21.66 o 
 -15   3  18      125.10      166.75     53.62 o 
 -14   3  18      519.67      466.51     38.69 o 
 -13   3  18      377.60      309.26     17.35 o 
 -12   3  18        0.32        4.81     42.97 o 
 -11   3  18      517.63      515.13     41.21 o 
 -10   3  18       13.56       11.06     20.13 o 
  -9   3  18        1.60       20.90     31.12 o 
  -8   3  18      156.00      200.17     39.52 o 
  -7   3  18      232.12      279.80     32.67 o 
  -6   3  18        1.98        9.17     12.55 o 
  -5   3  18      217.09      311.51     63.64 o 
  -4   3  18       41.86       53.39     53.19 o 
  -3   3  18       33.25       40.96     36.74 o 
  -2   3  18        6.96       29.13     33.05 o 
  -1   3  18      517.21      435.17      6.36 o 
   0   3  18       21.87       14.61     21.91 o 
   1   3  18      291.00      346.95     63.42 o 
   2   3  18        0.77        8.34     26.54 o 
 -18   4  18        0.11        0.00     30.77 o 
 -17   4  18        7.57        0.00     35.32 o 
 -16   4  18        4.85       13.33     52.66 o 
 -15   4  18        3.89       24.12     47.70 o 
 -14   4  18       44.30       26.88     25.20 o 
 -13   4  18      125.76      193.41     50.75 o 
 -12   4  18       64.53      146.24     69.74 o 
 -11   4  18       22.91       37.31     47.40 o 
 -10   4  18       53.36       51.46     22.06 o 
  -9   4  18       23.01       59.15     68.29 o 
  -8   4  18      518.80      476.96     30.20 o 
  -7   4  18      203.61      214.50     25.76 o 
  -6   4  18      405.19      432.75     48.63 o 
  -5   4  18       18.93        5.69     14.72 o 
  -4   4  18       76.79       76.31     18.60 o 
  -3   4  18      359.85      332.50     68.19 o 
  -2   4  18       68.12       51.58      3.06 o 
  -1   4  18       74.35       63.52     13.32 o 
   0   4  18        0.92        0.00     10.55 o 
   1   4  18       40.63       53.53     75.25 o 
 -17   5  18       77.24       86.06     23.67 o 
 -16   5  18      261.82      200.05     33.56 o 
 -15   5  18      112.63      133.85     53.57 o 
 -14   5  18       29.18       11.06      8.12 o 
 -13   5  18       41.23       41.23     35.08 o 
 -12   5  18        0.68        0.00     11.47 o 
 -11   5  18       40.37       48.88     20.69 o 
 -10   5  18        0.08        0.00     17.43 o 
  -9   5  18       16.13       13.96      8.60 o 
  -8   5  18      362.53      393.09     35.32 o 
  -7   5  18       73.53      107.50     62.69 o 
  -6   5  18      246.18      360.75     77.57 o 
  -5   5  18       61.95       71.60     68.00 o 
  -4   5  18       27.96       17.69     47.64 o 
  -3   5  18        9.74       31.41     32.80 o 
  -2   5  18      156.62      188.77     30.97 o 
  -1   5  18      131.27      168.81     57.91 o 
   0   5  18      374.29      426.81     77.92 o 
 -15   6  18       55.06       90.60     36.26 o 
 -14   6  18      167.92      199.92     42.05 o 
 -13   6  18      361.15      364.73     17.00 o 
 -12   6  18      415.71      436.86     28.56 o 
 -11   6  18      111.02      163.43     26.97 o 
 -10   6  18      199.73      165.92     12.30 o 
  -9   6  18       19.44       10.07     10.54 o 
  -8   6  18      619.33      566.33     74.43 o 
  -7   6  18       35.98       52.65     34.83 o 
  -6   6  18      264.92      275.90     26.47 o 
  -5   6  18       68.45       99.62     76.38 o 
  -4   6  18       37.11       31.06      9.84 o 
  -3   6  18        5.69        0.00     25.50 o 
  -2   6  18        2.65       14.60     58.63 o 
 -13   7  18       65.73       92.66     41.09 o 
 -12   7  18       15.85       20.56     34.25 o 
 -11   7  18        0.21        0.00     68.48 o 
 -10   7  18       77.93      102.67     41.04 o 
  -9   7  18      157.95      174.65     17.54 o 
  -8   7  18        0.34       20.27     39.81 o 
  -7   7  18      150.78      228.11     63.46 o 
  -6   7  18       53.19       72.10     69.14 o 
  -5   7  18       84.97      184.41     45.57 o 
  -4   7  18       52.38       48.09     48.83 o 
 -19   0  19      127.21      133.75    111.85 o 
 -17   0  19       30.17       51.10     82.42 o 
 -15   0  19       26.75      123.16    127.63 o 
 -13   0  19      428.13      506.05     75.35 o 
 -11   0  19       32.58       62.64    102.43 o 
  -9   0  19      969.15     1062.50     93.96 o 
  -7   0  19      308.23      336.03     61.70 o 
  -5   0  19      135.08      127.40    101.96 o 
  -3   0  19     1088.55     1002.68     69.23 o 
 -18   1  19      123.50      207.29     50.26 o 
 -17   1  19        9.36       13.12     40.46 o 
 -16   1  19       22.23       36.79     37.77 o 
 -15   1  19       27.13       44.83     26.23 o 
 -14   1  19      558.15      527.42     31.88 o 
 -13   1  19       60.72       49.19     43.93 o 
 -12   1  19       44.72       99.89     25.84 o 
 -11   1  19      182.06      175.99     19.95 o 
 -10   1  19      122.56      130.44     41.43 o 
  -9   1  19      318.51      286.28      9.31 o 
  -8   1  19      642.13      599.88     40.68 o 
  -7   1  19      113.15       90.22     35.64 o 
  -6   1  19       11.62        6.31     52.14 o 
  -5   1  19       91.35      115.74     61.89 o 
  -4   1  19      302.94      358.47     40.51 o 
  -3   1  19       38.06       41.68    102.91 o 
  -2   1  19        0.54        0.00      5.89 o 
  -1   1  19      105.23      103.80     54.23 o 
   0   1  19       44.94       61.93    124.33 o 
   1   1  19       31.14       33.91     22.14 o 
 -18   2  19       11.50        4.28      8.66 o 
 -17   2  19       19.19       19.31     10.43 o 
 -16   2  19      146.34      144.65     17.49 o 
 -15   2  19      133.29      232.16     53.53 o 
 -14   2  19      596.09      772.81    125.51 o 
 -13   2  19       68.39       98.39     17.16 o 
 -12   2  19      312.25      403.01     69.30 o 
 -11   2  19      318.96      349.43     39.35 o 
 -10   2  19        1.04        1.73     70.85 o 
  -9   2  19       32.08       39.25     15.42 o 
  -8   2  19       42.45       75.23     60.62 o 
  -7   2  19      182.92      195.42     32.38 o 
  -6   2  19       80.69      144.00     47.45 o 
  -5   2  19       45.72       36.97     37.91 o 
  -4   2  19      257.37      405.97    123.39 o 
  -3   2  19        5.83        0.00     30.98 o 
  -2   2  19      154.41      149.37     24.80 o 
  -1   2  19       59.73       47.92     64.58 o 
   0   2  19        6.43        5.90      7.04 o 
 -18   3  19        0.43        7.99     18.49 o 
 -17   3  19        5.95        6.20     36.30 o 
 -16   3  19        1.95        5.69     80.22 o 
 -15   3  19       70.25      225.90     69.35 o 
 -14   3  19        1.18       25.34     60.68 o 
 -13   3  19       20.67       14.50     17.78 o 
 -12   3  19      195.38      331.22     78.55 o 
 -11   3  19      248.98      280.36     81.83 o 
 -10   3  19      573.08      490.56     29.91 o 
  -9   3  19        3.28        4.03     15.81 o 
  -8   3  19       56.98      160.02     52.32 o 
  -7   3  19        9.41       43.33     86.89 o 
  -6   3  19      331.75      359.19     50.40 o 
  -5   3  19      430.13      449.29     47.95 o 
  -4   3  19      347.16      366.61     37.68 o 
  -3   3  19      259.26      290.30     75.55 o 
  -2   3  19       11.32        8.46     27.21 o 
  -1   3  19       86.10      101.60     30.72 o 
   0   3  19      381.98      327.28     19.68 o 
 -17   4  19       18.56       35.24     60.44 o 
 -16   4  19      562.11      551.26    289.64 o 
 -15   4  19      214.16      324.95     50.99 o 
 -14   4  19       48.80       99.45     20.13 o 
 -13   4  19       27.75       60.71     78.24 o 
 -12   4  19       28.06       37.22     31.92 o 
 -11   4  19        0.27        0.00     13.78 o 
 -10   4  19      444.61      437.80     41.48 o 
  -9   4  19       25.42       14.00     38.60 o 
  -8   4  19       92.81       80.42      9.07 o 
  -7   4  19       91.42       81.96     26.39 o 
  -6   4  19      431.85      358.61     50.00 o 
  -5   4  19      332.74      414.97     63.38 o 
  -4   4  19      172.18      238.28     23.44 o 
  -3   4  19       95.51      176.72     73.08 o 
  -2   4  19      461.06      370.90      7.77 o 
  -1   4  19       14.15       27.32     55.28 o 
 -15   5  19       16.08       27.82     36.99 o 
 -14   5  19        9.12        0.33     42.79 o 
 -13   5  19      236.30      225.73     18.25 o 
 -12   5  19      135.14      224.51     34.44 o 
 -11   5  19      239.43      276.80     45.09 o 
 -10   5  19       93.82       82.62     43.56 o 
  -9   5  19      142.65      115.74     86.95 o 
  -8   5  19       18.29       16.04     38.34 o 
  -7   5  19      148.73      121.98      2.71 o 
  -6   5  19        0.27        0.00      9.30 o 
  -5   5  19       28.49       61.10     74.00 o 
  -4   5  19        5.73        4.96     57.59 o 
  -3   5  19       21.98       14.22     64.61 o 
  -2   5  19        2.78        0.00      3.41 o 
 -13   6  19        0.51       30.66     64.46 o 
 -12   6  19       85.24       77.12     14.81 o 
 -11   6  19        3.90       14.44     30.85 o 
 -10   6  19        2.05        0.00     13.07 o 
  -9   6  19        0.01        0.00     53.13 o 
  -8   6  19        2.59        0.00     90.67 o 
  -7   6  19       30.32       38.81     33.47 o 
  -6   6  19       73.32       88.66     64.68 o 
  -5   6  19       12.04        7.91     28.58 o 
  -4   6  19        0.41        0.00     23.46 o 
 -16   0  20        1.17        3.30     76.77 o 
 -14   0  20      115.79      262.56    121.51 o 
 -12   0  20      412.97      467.20    123.39 o 
 -10   0  20      267.03      267.98     29.20 o 
  -8   0  20      342.08      424.58     86.66 o 
  -6   0  20      193.87      283.52     69.00 o 
  -4   0  20        5.90       13.19    117.51 o 
 -17   1  20      116.89      125.24     59.22 o 
 -16   1  20       29.00      120.11     60.79 o 
 -15   1  20        3.96       41.07     58.47 o 
 -14   1  20       78.48      100.69     41.21 o 
 -13   1  20      143.35      148.95     55.69 o 
 -12   1  20      239.91      274.18     42.45 o 
 -11   1  20      209.13      297.43     48.08 o 
 -10   1  20       40.81       40.25     16.60 o 
  -9   1  20       56.85       84.80     58.40 o 
  -8   1  20       98.67      243.04     75.52 o 
  -7   1  20      101.97      100.67     30.63 o 
  -6   1  20       64.51       71.95     19.19 o 
  -5   1  20        6.48       11.08     57.37 o 
  -4   1  20      130.66      116.80      3.77 o 
  -3   1  20       42.05       33.20     46.15 o 
  -2   1  20      317.98      338.86     24.49 o 
 -17   2  20        0.51       10.92     63.83 o 
 -16   2  20       74.76      191.29     47.44 o 
 -15   2  20      124.37      152.76     31.83 o 
 -14   2  20        9.72       18.47     31.10 o 
 -13   2  20      483.60      507.16     65.05 o 
 -12   2  20      133.19      176.43     35.56 o 
 -11   2  20      258.63      229.89     24.69 o 
 -10   2  20      155.14      257.22     54.15 o 
  -9   2  20      263.62      306.54     36.47 o 
  -8   2  20       94.30      118.67     84.22 o 
  -7   2  20      313.84      402.82     65.21 o 
  -6   2  20       14.57       32.03     48.98 o 
  -5   2  20      116.50      104.32     49.69 o 
  -4   2  20       80.98       74.18     91.13 o 
  -3   2  20        0.62        0.00     51.10 o 
  -2   2  20        1.96        3.53     93.02 o 
 -16   3  20        0.27        0.00      4.00 o 
 -15   3  20      480.82      462.34     73.09 o 
 -14   3  20       14.67        1.80      8.36 o 
 -13   3  20      169.84      189.21     22.49 o 
 -12   3  20      155.93      178.34     38.88 o 
 -11   3  20       18.49       25.95     17.81 o 
 -10   3  20       11.31        7.11     24.37 o 
  -9   3  20        1.76       23.22     60.69 o 
  -8   3  20       99.73      129.80     39.31 o 
  -7   3  20      106.97      192.39     48.27 o 
  -6   3  20       23.91       41.21     30.14 o 
  -5   3  20      223.84      304.48     87.60 o 
  -4   3  20       11.72        3.14     15.28 o 
  -3   3  20       74.97       71.93     20.79 o 
  -2   3  20       12.30       12.65     21.72 o 
 -15   4  20        0.57        0.00     12.48 o 
 -14   4  20       39.61       53.73     59.96 o 
 -13   4  20      113.68      117.94     23.76 o 
 -12   4  20       24.14       29.76     18.85 o 
 -11   4  20      194.21      237.48     61.70 o 
 -10   4  20       20.51        6.39      9.65 o 
  -9   4  20       35.23       25.90      8.01 o 
  -8   4  20       55.89       87.36     91.37 o 
  -7   4  20       48.27       39.56      9.65 o 
  -6   4  20       26.84       34.51     19.23 o 
  -5   4  20       50.52       40.85     13.30 o 
  -4   4  20      139.29      171.13     52.68 o 
 -13   5  20       14.70       17.80     47.90 o 
 -12   5  20      144.67      142.29     15.77 o 
 -11   5  20        4.73        0.00     81.48 o 
 -10   5  20        7.76       18.84     20.96 o 
  -9   5  20        6.80        0.00     76.30 o 
  -8   5  20      102.45      112.82     18.15 o 
  -7   5  20       29.37       30.52     49.59 o 
  -6   5  20      381.91      379.29     68.85 o 
  -5   5  20       38.55       74.71     64.18 o 
 -15   0  21        1.59       21.19     32.03 o 
 -13   0  21        3.96       25.90     68.76 o 
 -11   0  21       62.06      109.50     60.05 o 
  -9   0  21      142.84      153.53    101.26 o 
  -7   0  21      285.17      249.61     17.66 o 
  -5   0  21      176.03      169.31      8.71 o 
 -16   1  21       12.83        2.66     48.75 o 
 -15   1  21        2.21        0.00      4.95 o 
 -14   1  21      146.28      253.80     53.83 o 
 -13   1  21       21.57       57.27     68.01 o 
 -12   1  21      427.44      476.42     58.36 o 
 -11   1  21      166.42      165.09     30.02 o 
 -10   1  21       17.29       49.38     53.44 o 
  -9   1  21       19.62       38.24     35.43 o 
  -8   1  21        1.48        0.00      1.88 o 
  -7   1  21        2.06        0.00     43.55 o 
  -6   1  21      125.77      277.85     69.83 o 
  -5   1  21       90.77      192.39     56.75 o 
  -4   1  21       48.38       68.53    115.62 o 
 -15   2  21        6.62        0.00      6.69 o 
 -14   2  21       15.91       78.89     66.18 o 
 -13   2  21       54.71       40.43     21.55 o 
 -12   2  21       56.41      136.13     53.88 o 
 -11   2  21       55.13       86.20     63.03 o 
 -10   2  21       17.49        8.74      9.62 o 
  -9   2  21        1.21        0.00     21.99 o 
  -8   2  21      159.61      254.67     37.80 o 
  -7   2  21       23.62       38.62    111.15 o 
  -6   2  21      105.48      161.54     78.18 o 
  -5   2  21        2.51        0.00      6.83 o 
  -4   2  21       14.69       48.27    108.32 o 
 -14   3  21      136.14      105.73     16.31 o 
 -13   3  21      231.85      204.78     27.55 o 
 -12   3  21       52.31       62.05      5.06 o 
 -11   3  21        2.56        0.00     29.20 o 
 -10   3  21      205.71      306.85     53.38 o 
  -9   3  21       91.12       82.18     29.91 o 
  -8   3  21      295.75      388.78     91.60 o 
  -7   3  21       15.44       36.97    109.73 o 
  -6   3  21       11.58       39.80     76.53 o 
  -5   3  21        0.23        0.00     11.77 o 
 -12   4  21        2.92       21.29     28.85 o 
 -11   4  21        1.10       19.20     61.01 o 
 -10   4  21        5.76        0.71      7.30 o 
  -9   4  21        0.15       19.31     90.43 o 
  -8   4  21        0.20       19.31     67.58 o 
  -7   4  21      121.19      188.15     63.82 o 
 -12   0  22      351.97      405.74    113.50 o 
 -10   0  22      182.66      137.99     33.67 o 
  -8   0  22        4.61        0.00     95.61 o 
 -13   1  22        1.24       42.18     55.85 o 
 -12   1  22       48.58       52.28     37.79 o 
 -11   1  22       24.43       51.42     75.96 o 
 -10   1  22        4.65        7.28     48.80 o 
  -9   1  22       17.16        3.56     22.37 o 
  -8   1  22       10.30       39.13     39.55 o 
 -11   2  22      159.78      157.22     60.99 o 
 -10   2  22       32.84       42.25     26.33 o 
  -9   2  22       67.54       86.00     39.56 o 
                                                 
